# Supplementary material for: Three rate-determining protein roles in photosynthetic O2-evolution addressed by time-resolved experiments on genetically modified photosystems
Source: Nat Commun. 2025 Oct 28;16:9515. doi: 10.1038/s41467-025-64513-9 (PMC12569156; doi:10.1038/s41467-025-64513-9)
Supplement: Supplementary file 6 — Source Data [file 41467_2025_64513_MOESM6_ESM.xlsx]

## Sheet: Fig2a
time (ms)	0°C	5°C	10°C	15°C	20°C	25°C	30°C	35°C
0.0195	0.00389989	0.0109412	0.0107506	0.00411885	0.00195145	-0.000970459	0.00181659	-0.00554143
0.0595	0.0116602	0.0101336	0.0158137	0.00896048	0.0059141	-0.000293325	0.0105819	0.000844078
0.0995	0.003969	0.00219611	0.016329	0.00282181	0.00986678	-0.00187927	0.00295817	0.00723354
0.1395	0.0184924	0.00533764	0.0167748	0.00644561	0.0138195	0.00401706	0.0108301	0.0136161
0.1795	0.0166264	0.0145554	0.0190736	0.00994069	0.0177323	0.00717901	0.0190693	0.0309231
0.2195	0.00502542	0.0151266	0.0186772	0.0165249	0.0206496	0.0114546	0.031567	0.0548107
0.2595	0.0114825	0.00181204	0.0279713	0.0183071	0.0187778	0.0294518	0.049187	0.075027
0.2995	0.00993237	0.0012507	0.0225712	0.0250101	0.0235668	0.0433922	0.0700927	0.0993895
0.3395	0.00587451	0.00798676	0.0226108	0.0307429	0.0320994	0.0599477	0.0938474	0.133172
0.3795	0.0130523	0.00700196	0.0259202	0.0350895	0.0442661	0.0818626	0.120024	0.170567
0.4195	0.00421583	0.00481569	0.0276542	0.0372083	0.0608833	0.106929	0.151214	0.209931
0.4595	0.00462062	0.0209369	0.0306465	0.0508718	0.076256	0.13307	0.180826	0.25354
0.4995	0.00853038	0.0331978	0.041942	0.062466	0.0882634	0.162711	0.209047	0.285393
0.5395	0.00972503	0.0285889	0.0509784	0.0712581	0.106414	0.185948	0.244287	0.324569
0.5795	0.0128943	0.0173818	0.0638395	0.0889811	0.129632	0.217946	0.277899	0.374254
0.6195	0.0159352	0.046207	0.0758385	0.108813	0.155857	0.250539	0.306359	0.399764
0.6595	0.0136447	0.0414898	0.0894427	0.122635	0.177881	0.274801	0.341142	0.435804
0.6995	0.0160735	0.0403277	0.0979044	0.143774	0.194797	0.300514	0.376412	0.470823
0.7395	0.0307153	0.0493978	0.106148	0.162982	0.212878	0.330284	0.409518	0.49957
0.7795	0.0365602	0.0680992	0.118444	0.180289	0.237032	0.365065	0.436777	0.533788
0.8195	0.0444192	0.0947185	0.12105	0.193923	0.265119	0.392648	0.467242	0.568719
0.8595	0.0379918	0.101356	0.124944	0.208923	0.282373	0.419843	0.493309	0.606212
0.8995	0.0418127	0.104232	0.144176	0.227676	0.298871	0.450816	0.520499	0.63386
0.9395	0.0474206	0.114749	0.161318	0.252201	0.320257	0.475386	0.548919	0.650405
0.9795	0.052841	0.121249	0.173594	0.272042	0.341604	0.496565	0.575513	0.679329
1.0195	0.0524362	0.136189	0.178707	0.290439	0.366325	0.519205	0.601144	0.706423
1.0595	0.0550131	0.141132	0.19784	0.309845	0.387791	0.541339	0.625871	0.724116
1.0995	0.0716592	0.140453	0.223067	0.325548	0.407983	0.564775	0.648365	0.744837
1.1395	0.0894802	0.163162	0.242665	0.342974	0.429091	0.581291	0.67202	0.760383
1.1795	0.0837735	0.196784	0.255507	0.364915	0.451214	0.598751	0.693095	0.778917
1.2195	0.0938836	0.218617	0.263612	0.379281	0.472321	0.628988	0.713355	0.80325
1.2595	0.0840598	0.205007	0.279871	0.40039	0.488461	0.647771	0.733656	0.82116
1.2995	0.0867651	0.212747	0.297468	0.422539	0.511022	0.666852	0.748149	0.843356
1.3395	0.0942193	0.225451	0.311806	0.441004	0.530427	0.677213	0.763466	0.857605
1.3795	0.119929	0.234836	0.326232	0.459797	0.544794	0.697328	0.776857	0.868292
1.4195	0.132596	0.240863	0.343681	0.485361	0.565274	0.716737	0.794993	0.880355
1.4595	0.136565	0.25209	0.359138	0.496371	0.580527	0.737807	0.819462	0.892417
1.4995	0.149854	0.273717	0.367352	0.504787	0.601217	0.748755	0.827612	0.903846
1.5395	0.160142	0.293757	0.389487	0.522708	0.620243	0.759752	0.836358	0.906577
1.5795	0.167043	0.297588	0.404518	0.535292	0.631235	0.779091	0.84958	0.918274
1.6195	0.163509	0.309632	0.416279	0.550322	0.645174	0.795617	0.861969	0.940073
1.6595	0.17512	0.326285	0.433807	0.563847	0.658695	0.806704	0.871459	0.944378
1.6995	0.183097	0.336882	0.44214	0.578055	0.676278	0.82486	0.882279	0.94139
1.7395	0.200622	0.336902	0.45947	0.595382	0.68957	0.831472	0.900068	0.947218
1.7795	0.207336	0.341895	0.472291	0.617343	0.706874	0.842658	0.914481	0.953066
1.8195	0.208649	0.355081	0.490394	0.627719	0.715845	0.843782	0.921162	0.962813
1.8595	0.226924	0.362625	0.511082	0.641254	0.727414	0.854302	0.921211	0.966227
1.8995	0.232522	0.381366	0.514471	0.652363	0.742816	0.870808	0.921946	0.977082
1.9395	0.23965	0.399525	0.528918	0.658908	0.754207	0.876137	0.926751	0.97733
1.9795	0.239315	0.421447	0.545266	0.671799	0.766951	0.890694	0.940311	0.980328
2.0195	0.247312	0.424136	0.549685	0.683918	0.778679	0.908423	0.947349	0.981723
2.0595	0.261125	0.43615	0.556463	0.696611	0.794172	0.914071	0.951051	0.989709
2.0995	0.277109	0.447062	0.561892	0.711255	0.807284	0.921916	0.951706	0.989897
2.1395	0.282233	0.47114	0.575814	0.721047	0.817131	0.92645	0.956402	0.987255
2.1795	0.298139	0.480506	0.591459	0.739067	0.819023	0.92999	0.969177	0.984553
2.2195	0.300193	0.476862	0.615417	0.749304	0.82417	0.934932	0.974051	0.98207
2.2595	0.302305	0.485784	0.628288	0.755067	0.838049	0.936751	0.982976	0.982604
2.2995	0.319149	0.505805	0.633332	0.762404	0.847846	0.949429	0.982986	0.991124
2.3395	0.327117	0.520144	0.635274	0.773938	0.861307	0.956657	0.982112	0.992044
2.3795	0.333465	0.526989	0.645559	0.780849	0.864872	0.963717	0.983224	0.995438
2.4195	0.354337	0.531972	0.659787	0.787424	0.872937	0.975987	0.980871	1
2.4595	0.359194	0.543287	0.673609	0.795384	0.886268	0.97199	0.987324	0.983514
2.4995	0.355828	0.54312	0.685747	0.806503	0.893417	0.964383	0.988376	0.969443
2.5395	0.354445	0.5619	0.699153	0.819068	0.890739	0.974088	0.98915	0.975103
2.5795	0.361149	0.584619	0.701392	0.828602	0.899659	0.976405	0.991036	0.979368
2.6195	0.371486	0.587682	0.703027	0.839672	0.90866	0.974814	0.996635	0.977142
2.6595	0.379572	0.594389	0.721605	0.842563	0.914106	0.983723	0.999414	0.979388
2.6995	0.389061	0.594832	0.742997	0.841979	0.917531	0.984986	1	0.983811
2.7395	0.403683	0.599628	0.752044	0.855167	0.922519	0.987641	0.992704	0.976746
2.7795	0.414701	0.618516	0.762279	0.869108	0.925457	0.986686	0.988584	0.972422
2.8195	0.427131	0.630787	0.761466	0.877345	0.932117	0.986925	0.989001	0.963159
2.8595	0.424456	0.642339	0.760545	0.880355	0.931371	0.991141	0.987532	0.962477
2.8995	0.426509	0.639394	0.766797	0.882157	0.935811	0.996162	0.98651	0.965762
2.9395	0.429995	0.63901	0.775804	0.886801	0.942492	0.992602	0.989031	0.961873
2.9795	0.438614	0.669372	0.777776	0.898514	0.951821	0.988913	0.987175	0.957559
3.0195	0.441635	0.681731	0.784275	0.90691	0.955415	0.991876	0.987413	0.957024
3.0595	0.461283	0.678678	0.800842	0.907761	0.954669	0.998876	0.983393	0.940687
3.0995	0.481068	0.675477	0.806292	0.906058	0.955485	0.998568	0.980921	0.93565
3.1395	0.486094	0.685089	0.809254	0.909375	0.968339	0.999045	0.97967	0.934126
3.1795	0.490803	0.696336	0.820183	0.91196	0.976553	1	0.97555	0.93189
3.2195	0.508377	0.711108	0.824622	0.920504	0.976871	0.994879	0.973694	0.933968
3.2595	0.524698	0.708478	0.824573	0.926484	0.974591	0.994034	0.974121	0.926576
3.2995	0.509059	0.710083	0.83568	0.92889	0.972729	0.989082	0.968393	0.915414
3.3395	0.513413	0.711876	0.842685	0.934049	0.979649	0.991011	0.962348	0.921351
3.3795	0.527166	0.713944	0.847015	0.935663	0.981272	0.99305	0.957007	0.921411
3.4195	0.528548	0.730971	0.860471	0.935465	0.981242	0.989152	0.958308	0.912633
3.4595	0.53229	0.738052	0.868853	0.940821	0.984349	0.987899	0.963202	0.908685
3.4995	0.546103	0.740849	0.873173	0.944455	0.988729	0.990574	0.962864	0.904034
3.5395	0.570124	0.753287	0.873857	0.951158	0.992841	0.989679	0.954307	0.899502
3.5795	0.561366	0.754124	0.885063	0.960336	0.997411	0.988625	0.950763	0.898176
3.6195	0.561011	0.775524	0.897439	0.966178	0.997222	0.987392	0.94857	0.892793
3.6595	0.581656	0.779758	0.89942	0.965336	0.991209	0.988724	0.950059	0.882482
3.6995	0.579128	0.785057	0.896993	0.965148	0.992702	0.983275	0.947944	0.875971
3.7395	0.587787	0.796805	0.888254	0.968188	0.993031	0.977628	0.942534	0.88078
3.7795	0.587313	0.800134	0.890453	0.970267	0.998487	0.974327	0.938603	0.879009
3.8195	0.590226	0.797682	0.908645	0.967099	0.994584	0.975579	0.94043	0.870004
3.8595	0.606319	0.806831	0.909458	0.970416	0.99543	0.979905	0.937134	0.867748
3.8995	0.618443	0.800823	0.920614	0.972564	0.999721	0.976991	0.931476	0.862315
3.9395	0.621563	0.811134	0.935625	0.972188	0.999701	0.97016	0.92677	0.862315
3.9795	0.617041	0.827344	0.937062	0.976881	1	0.966949	0.918928	0.857279
4.0195	0.627082	0.818806	0.929027	0.978119	0.999731	0.972079	0.913439	0.858555
4.0595	0.633786	0.820559	0.92867	0.981465	0.998138	0.965616	0.909667	0.849342
4.0995	0.620418	0.823198	0.923517	0.980871	0.993389	0.959342	0.913578	0.844137
4.1395	0.628968	0.83412	0.938231	0.979148	0.994434	0.968828	0.917251	0.83539
4.1795	0.654273	0.841121	0.942769	0.980148	0.991886	0.96847	0.91594	0.827167
4.2195	0.657748	0.85545	0.939519	0.982455	0.993917	0.964125	0.907612	0.823862
4.2595	0.655467	0.854741	0.940064	0.990683	0.996914	0.962504	0.903204	0.826454
4.2995	0.676971	0.852378	0.943958	0.993515	0.99547	0.95623	0.896951	0.824169
4.3395	0.671778	0.853973	0.95025	0.990742	0.992224	0.955206	0.890836	0.822635
4.3795	0.673979	0.857243	0.958474	0.98603	0.988421	0.948484	0.884532	0.819686
4.4195	0.680663	0.862462	0.958296	0.988059	0.994464	0.947271	0.877921	0.811859
4.4595	0.697398	0.873748	0.953223	0.989178	0.994843	0.94574	0.877047	0.80417
4.4995	0.696569	0.874457	0.960367	0.990337	0.989745	0.939147	0.873791	0.804724
4.5395	0.695167	0.857863	0.967927	0.991	0.989685	0.932535	0.87265	0.795581
4.5795	0.691563	0.872852	0.959336	0.991723	0.989825	0.934395	0.869056	0.784023
4.6195	0.698761	0.896251	0.968333	0.992317	0.992085	0.937586	0.86858	0.784923
4.6595	0.71054	0.901057	0.976755	0.986891	0.991657	0.928787	0.864857	0.786803
4.6995	0.70042	0.886265	0.981085	0.98697	0.984189	0.928379	0.868103	0.785873
4.7395	0.71904	0.893582	0.978727	0.990129	0.976513	0.927772	0.868679	0.777254
4.7795	0.737967	0.894931	0.971038	0.989039	0.974233	0.922493	0.861413	0.758255
4.8195	0.734561	0.899373	0.975923	0.989277	0.977578	0.916914	0.858187	0.759255
4.8595	0.732833	0.912165	0.994095	0.991208	0.981113	0.913444	0.846086	0.766736
4.8995	0.723197	0.916479	0.986743	1	0.978504	0.910352	0.839485	0.764549
4.9395	0.745115	0.909457	0.991449	0.997059	0.977907	0.908413	0.838949	0.763322
4.9795	0.752718	0.90989	0.99247	0.991386	0.976433	0.903988	0.833191	0.767389
5.0195	0.750457	0.91184	0.982264	0.986564	0.97718	0.896213	0.827146	0.745708
5.0595	0.758878	0.922063	0.979906	0.987822	0.971575	0.895735	0.829062	0.736109
5.0995	0.769689	0.925332	0.981293	0.978673	0.969583	0.889829	0.828873	0.738059
5.1395	0.759007	0.926012	0.991449	0.981148	0.969563	0.886051	0.824634	0.73792
5.1795	0.750891	0.923786	0.999049	0.983752	0.971565	0.886697	0.818847	0.739662
5.2195	0.76418	0.926731	0.998593	0.984386	0.966736	0.886717	0.813338	0.7332
5.2595	0.772622	0.943137	0.997374	0.986564	0.960433	0.884181	0.808344	0.728678
5.2995	0.766017	0.948711	0.991102	0.987138	0.958751	0.881019	0.80617	0.721088
5.3395	0.764713	0.94424	0.98919	0.985119	0.957884	0.872468	0.800075	0.719831
5.3795	0.780224	0.932698	0.993718	0.978237	0.955107	0.871921	0.800512	0.723384
5.4195	0.784983	0.939326	0.995531	0.980277	0.954917	0.874328	0.800889	0.724136
5.4595	0.796347	0.942172	0.98807	0.976138	0.951333	0.871703	0.79942	0.711915
5.4995	0.80622	0.949342	0.98374	0.975633	0.946235	0.874526	0.79538	0.716358
5.5395	0.813891	0.951715	0.994808	0.975475	0.944553	0.873184	0.789494	0.708264
5.5795	0.803673	0.947707	0.992836	0.973515	0.94522	0.864882	0.784113	0.700021
5.6195	0.81712	0.950661	0.99242	0.971346	0.940192	0.856062	0.778981	0.688522
5.6595	0.827635	0.950484	0.991112	0.96895	0.945967	0.853318	0.777969	0.679696
5.6995	0.832028	0.952887	0.995333	0.967683	0.941586	0.852085	0.776102	0.679666
5.7395	0.828701	0.962479	1	0.971812	0.934676	0.851428	0.775924	0.689027
5.7795	0.826707	0.95333	0.996849	0.963891	0.930674	0.85122	0.77106	0.683535
5.8195	0.835287	0.955379	0.990141	0.966792	0.932814	0.844418	0.766682	0.684752
5.8595	0.830133	0.971598	0.978885	0.968168	0.934885	0.834992	0.765848	0.684831
5.8995	0.833796	0.976315	0.98705	0.965138	0.933312	0.826053	0.761004	0.676094
5.9395	0.843146	0.972711	0.9914	0.962485	0.928195	0.826918	0.754919	0.668563
5.9795	0.843067	0.972741	0.991518	0.960168	0.9201	0.829842	0.749251	0.671611
6.0195	0.849632	0.968979	0.999118	0.965307	0.913359	0.831283	0.743384	0.674392
6.0595	0.863395	0.959121	0.998345	0.961782	0.915401	0.826481	0.746024	0.669197
6.0995	0.868737	0.951321	0.993807	0.960128	0.916157	0.81608	0.741756	0.66223
6.1395	0.853216	0.969609	0.983671	0.955811	0.911836	0.814072	0.735303	0.655581
6.1795	0.851745	0.969195	0.976824	0.951277	0.910472	0.81428	0.733308	0.651523
6.2195	0.860068	0.961021	0.989339	0.956366	0.909586	0.810969	0.738004	0.653255
6.2595	0.861598	0.966261	0.994778	0.956188	0.905096	0.80744	0.736376	0.646427
6.2995	0.865824	0.965079	0.996681	0.947465	0.90643	0.809617	0.731372	0.641143
6.3395	0.87863	0.967265	0.991925	0.948425	0.902816	0.808573	0.729943	0.637996
6.3795	0.869576	0.971736	0.984543	0.951881	0.900197	0.803243	0.724483	0.635117
6.4195	0.869744	0.97344	0.983146	0.945861	0.895309	0.797258	0.717862	0.635354
6.4595	0.875135	0.965108	0.993252	0.941158	0.891187	0.792326	0.712343	0.633514
6.4995	0.879469	0.968437	0.991796	0.938683	0.886686	0.788667	0.712224	0.624964
6.5395	0.878146	0.978965	0.992499	0.938683	0.884466	0.78807	0.710268	0.62345
6.5795	0.895651	0.976562	0.988615	0.930217	0.879329	0.780344	0.71273	0.621154
6.6195	0.902839	0.976572	0.979975	0.929603	0.874659	0.779549	0.709881	0.61591
6.6595	0.888207	0.978905	0.975051	0.9329	0.87669	0.780603	0.700897	0.603887
6.6995	0.893657	0.983012	0.977439	0.93095	0.878721	0.778157	0.695319	0.608587
6.7395	0.893657	0.974917	0.987615	0.930514	0.876262	0.772956	0.696162	0.609804
6.7795	0.908496	0.976847	0.981035	0.928247	0.871821	0.766891	0.692857	0.613555
6.8195	0.909493	0.983081	0.985118	0.922059	0.870258	0.766891	0.684995	0.61396
6.8595	0.902839	0.974887	0.986505	0.919296	0.866375	0.762188	0.684697	0.600206
6.8995	0.906956	0.975744	0.971335	0.916781	0.864842	0.759225	0.687149	0.59882
6.9395	0.906393	0.983386	0.968551	0.91389	0.860441	0.76529	0.684191	0.602264
6.9795	0.915417	0.977921	0.971345	0.919207	0.854746	0.764027	0.678612	0.60549
7.0195	0.911675	0.98771	0.975873	0.914494	0.852456	0.756023	0.674333	0.601571
7.0595	0.901417	0.989098	0.969581	0.909346	0.851839	0.752642	0.67207	0.59322
7.0995	0.918023	0.992781	0.964211	0.906841	0.85387	0.751509	0.671723	0.594684
7.1395	0.926149	0.990851	0.96758	0.906247	0.852845	0.748576	0.671336	0.583948
7.1795	0.912652	0.969235	0.966401	0.908554	0.84464	0.748456	0.665459	0.575734
7.2195	0.912267	0.96244	0.971355	0.905653	0.836984	0.740233	0.652941	0.569995
7.2595	0.918823	0.967836	0.967867	0.904039	0.83568	0.733005	0.656098	0.563949
7.2995	0.920541	0.979654	0.960723	0.89988	0.832792	0.729037	0.653338	0.570243
7.3395	0.929674	0.98707	0.957345	0.89593	0.832603	0.721659	0.646211	0.577753
7.3795	0.936812	0.993185	0.955333	0.894979	0.825524	0.723946	0.640265	0.57335
7.4195	0.931234	1	0.957771	0.8919	0.818356	0.727237	0.638974	0.566591
7.4595	0.933139	0.998917	0.953629	0.890157	0.818624	0.723002	0.639252	0.568946
7.4995	0.93852	0.990004	0.951479	0.890821	0.817141	0.716767	0.638458	0.563187
7.5395	0.93463	0.984775	0.959643	0.887722	0.816165	0.715992	0.637366	0.549423
7.5795	0.927719	0.986784	0.958266	0.881306	0.819849	0.711587	0.637694	0.548443
7.6195	0.92995	0.984834	0.955838	0.878533	0.813427	0.708803	0.63409	0.553905
7.6595	0.94395	0.969698	0.948219	0.882434	0.812113	0.704607	0.63418	0.554281
7.6995	0.924105	0.970101	0.948675	0.878999	0.805243	0.704298	0.634031	0.556082
7.7395	0.92996	0.983091	0.947268	0.875365	0.80591	0.700162	0.628174	0.546939
7.7795	0.932991	0.976493	0.949031	0.872484	0.805731	0.698233	0.62606	0.544188
7.8195	0.947465	0.981781	0.943463	0.869811	0.804267	0.697776	0.625543	0.539587
7.8595	0.966629	0.967817	0.933872	0.873979	0.802405	0.696394	0.620382	0.537904
7.8995	0.956904	0.963198	0.928323	0.873038	0.799936	0.690438	0.618436	0.536559
7.9395	0.948541	0.974405	0.92757	0.865088	0.793066	0.688529	0.613344	0.528801
7.9795	0.965197	0.978108	0.933882	0.865543	0.784165	0.688071	0.605928	0.522665
8.0195	0.958217	0.973775	0.940788	0.867514	0.780113	0.684054	0.602047	0.517579
8.0595	0.955828	0.982077	0.933168	0.866098	0.77635	0.683328	0.602851	0.517183
8.0995	0.958118	0.9812	0.935606	0.854206	0.775603	0.677183	0.609403	0.523912
8.1395	0.966629	0.978768	0.926193	0.848454	0.780462	0.669855	0.605263	0.533877
8.1795	0.965019	0.964646	0.911627	0.850503	0.782264	0.671496	0.598324	0.534411
8.2195	0.959945	0.959318	0.919079	0.840503	0.774448	0.672768	0.596776	0.520637
8.2595	0.954455	0.960687	0.917404	0.837998	0.761833	0.670631	0.595992	0.508703
8.2995	0.952569	0.970131	0.907674	0.839612	0.760828	0.665609	0.588755	0.50427
8.3395	0.961534	0.972859	0.913183	0.838236	0.761475	0.663392	0.57998	0.511177
8.3795	0.959787	0.981801	0.91565	0.8388	0.759055	0.660429	0.585926	0.51087
8.4195	0.976571	0.976768	0.903552	0.842375	0.758717	0.661284	0.58808	0.506002
8.4595	0.983709	0.962696	0.914689	0.839563	0.758528	0.667668	0.589241	0.508228
8.4995	0.976956	0.971273	0.91023	0.838394	0.760937	0.659146	0.576634	0.508703
8.5395	0.967804	0.967551	0.903255	0.831315	0.755113	0.644142	0.570629	0.503637
8.5795	0.979247	0.961435	0.908288	0.832117	0.746311	0.644271	0.569666	0.494266
8.6195	0.967241	0.958106	0.9081	0.829355	0.743782	0.647692	0.566628	0.493553
8.6595	0.953172	0.954029	0.910547	0.824315	0.741761	0.645176	0.563779	0.493514
8.6995	0.958355	0.959623	0.90917	0.820622	0.744141	0.636814	0.566211	0.491119
8.7395	0.963864	0.95593	0.902779	0.821939	0.735389	0.629665	0.567532	0.490367
8.7795	0.964476	0.957614	0.895249	0.820731	0.730759	0.626552	0.559441	0.483816
8.8195	0.96731	0.963454	0.88869	0.81478	0.729734	0.636207	0.556344	0.480966
8.8595	0.974557	0.957575	0.884201	0.809374	0.728987	0.636317	0.555133	0.481679
8.8995	0.973412	0.961642	0.879871	0.81382	0.726996	0.62876	0.554389	0.480877
8.9395	0.973017	0.971441	0.872935	0.811424	0.724337	0.629038	0.547063	0.481976
8.9795	0.970302	0.956393	0.876225	0.807107	0.721699	0.630927	0.548016	0.475929
9.0195	0.978328	0.951134	0.878068	0.809454	0.721928	0.628163	0.54882	0.471239
9.0595	0.977667	0.953773	0.881139	0.811761	0.718961	0.621531	0.546606	0.470823
9.0995	0.985644	0.95203	0.880733	0.809751	0.714471	0.618399	0.542496	0.466944
9.1395	0.981587	0.949007	0.876512	0.799364	0.708636	0.615844	0.541742	0.458988
9.1795	0.971704	0.945284	0.869477	0.795335	0.708407	0.620189	0.542248	0.467825
9.2195	0.962581	0.943403	0.866862	0.791018	0.710179	0.620169	0.539449	0.470705
9.2595	0.967419	0.963218	0.85622	0.787087	0.706784	0.610862	0.5352	0.465292
9.2995	0.983532	0.964695	0.860917	0.783622	0.70312	0.600402	0.533632	0.459315
9.3395	0.990798	0.951154	0.859648	0.785235	0.70091	0.597797	0.529383	0.456663
9.3795	0.978664	0.950967	0.853555	0.789899	0.700791	0.591751	0.528549	0.451339
9.4195	0.972977	0.950858	0.861551	0.784958	0.693254	0.600203	0.527447	0.448014
9.4595	0.969699	0.93453	0.861818	0.780493	0.686274	0.603514	0.529085	0.453635
9.4995	0.978427	0.94037	0.84969	0.778245	0.685219	0.598065	0.525859	0.448173
9.5395	0.98831	0.946151	0.845142	0.786047	0.684482	0.592626	0.52162	0.439326
9.5795	0.980994	0.935131	0.857994	0.77983	0.683227	0.585596	0.519288	0.444027
9.6195	0.985852	0.937268	0.853961	0.769542	0.683456	0.580038	0.518583	0.449301
9.6595	0.987293	0.950021	0.848719	0.76278	0.681445	0.577224	0.513838	0.442424
9.6995	0.978674	0.951055	0.841457	0.762394	0.679175	0.576886	0.511823	0.431796
9.7395	0.991568	0.932344	0.839534	0.763404	0.670951	0.579322	0.51351	0.430955
9.7795	0.995982	0.935318	0.835185	0.761691	0.670085	0.585397	0.505748	0.436912
9.8195	0.978556	0.935623	0.840694	0.763156	0.669328	0.578248	0.502283	0.439158
9.8595	0.986997	0.924968	0.829012	0.761572	0.666142	0.571865	0.500893	0.432449
9.8995	0.996505	0.919335	0.82702	0.761612	0.664758	0.570502	0.500764	0.439297
9.9395	0.996614	0.932551	0.827833	0.755463	0.663633	0.563015	0.502015	0.444244
9.9795	0.98518	0.92485	0.819837	0.749374	0.659033	0.562001	0.498451	0.439138
10.0195	0.970154	0.926169	0.816299	0.749215	0.654862	0.563055	0.494769	0.429203
10.0595	0.978398	0.927883	0.823998	0.746394	0.649814	0.560231	0.492932	0.427561
10.0995	0.980718	0.924919	0.827288	0.742423	0.651875	0.566893	0.492922	0.423652
10.1395	0.987362	0.925086	0.833173	0.740106	0.650142	0.562598	0.492188	0.420169
10.1795	0.9883	0.924397	0.828992	0.741908	0.651785	0.561563	0.48642	0.416498
10.2195	0.977993	0.91445	0.816676	0.743156	0.642775	0.559595	0.485229	0.413806
10.2595	0.979375	0.916134	0.804449	0.736869	0.638912	0.559754	0.487244	0.413292
10.2995	0.986849	0.932019	0.803785	0.734908	0.639618	0.552615	0.484236	0.418813
10.3395	0.994274	0.920782	0.810552	0.734512	0.643979	0.548249	0.479084	0.414865
10.3795	0.994204	0.91576	0.80104	0.732898	0.642426	0.544819	0.479025	0.418744
10.4195	0.987323	0.906936	0.798771	0.731968	0.633864	0.534289	0.476652	0.413578
10.4595	0.987787	0.900249	0.792004	0.724522	0.631892	0.531943	0.477258	0.408423
10.4995	0.988054	0.898073	0.791608	0.720423	0.633824	0.537004	0.475948	0.402486
10.5395	0.97897	0.892371	0.790151	0.720324	0.629851	0.536497	0.475074	0.397696
10.5795	0.990927	0.899087	0.79356	0.716423	0.620741	0.53232	0.468393	0.395925
10.6195	0.994461	0.894764	0.794749	0.716868	0.614309	0.536367	0.470428	0.399834
10.6595	0.987451	0.894459	0.777459	0.722799	0.612537	0.535781	0.468363	0.397043
10.6995	0.992891	0.897482	0.772693	0.720027	0.617197	0.529616	0.465038	0.396014
10.7395	0.989781	0.900614	0.780857	0.716294	0.624465	0.52188	0.461325	0.395787
10.7795	0.984568	0.898368	0.783374	0.708126	0.616759	0.524903	0.462864	0.402713
10.8195	0.989298	0.902081	0.779797	0.701492	0.615076	0.524097	0.461643	0.401358
10.8595	0.997858	0.909723	0.781402	0.702809	0.613015	0.519623	0.46077	0.392966
10.8995	0.996159	0.905272	0.777746	0.704136	0.603507	0.5202	0.44982	0.383971
10.9395	0.999753	0.894449	0.770424	0.709373	0.599654	0.519275	0.446247	0.384822
10.9795	0.994639	0.886157	0.769155	0.713027	0.596826	0.514761	0.452788	0.386069
11.0195	0.979237	0.887043	0.765836	0.705126	0.597603	0.515049	0.448272	0.383318
11.0595	0.984085	0.895601	0.77078	0.696819	0.595093	0.51663	0.447269	0.381824
11.0995	0.983897	0.895227	0.75996	0.694601	0.591758	0.51313	0.440181	0.382141
11.1395	0.977647	0.877609	0.757483	0.692482	0.594436	0.515994	0.437402	0.374571
11.1795	0.986829	0.866628	0.757176	0.68869	0.593082	0.513379	0.440162	0.369405
11.2195	0.991173	0.873797	0.75998	0.686541	0.58894	0.505772	0.44036	0.37274
11.2595	0.989989	0.875235	0.755036	0.686155	0.585406	0.503754	0.440062	0.378974
11.2995	0.986721	0.880267	0.742839	0.682234	0.582718	0.509918	0.438206	0.371048
11.3395	0.996317	0.873394	0.74163	0.680868	0.580906	0.507651	0.438047	0.368446
11.3795	0.99459	0.872419	0.746336	0.68171	0.574534	0.505364	0.437233	0.367011
11.4195	0.988073	0.869011	0.750072	0.682838	0.574753	0.508705	0.434345	0.366654
11.4595	0.98525	0.870823	0.753034	0.681591	0.574573	0.503485	0.435992	0.3652
11.4995	0.98052	0.875708	0.740302	0.673878	0.569127	0.49557	0.439596	0.367703
11.5395	0.993523	0.885329	0.732306	0.671353	0.571039	0.492995	0.432518	0.36334
11.5795	0.992536	0.873413	0.727322	0.67368	0.571228	0.490609	0.423683	0.358916
11.6195	0.98442	0.867219	0.729175	0.670215	0.565085	0.484325	0.425093	0.356581
11.6595	0.975682	0.872094	0.731543	0.664422	0.559499	0.477951	0.423088	0.361826
11.6995	0.974784	0.872635	0.720119	0.664422	0.559489	0.478985	0.41597	0.352464
11.7395	0.960458	0.875531	0.712063	0.663512	0.559489	0.480278	0.417648	0.342391
11.7795	0.973599	0.854141	0.718841	0.66771	0.557468	0.480815	0.417429	0.335019
11.8195	0.989752	0.852575	0.719178	0.658779	0.55944	0.480148	0.415325	0.344548
11.8595	1	0.851531	0.718365	0.654848	0.565324	0.478498	0.409081	0.357373
11.8995	0.997709	0.850556	0.720139	0.652363	0.561033	0.474033	0.40788	0.353573
11.9395	0.990275	0.848764	0.706832	0.655205	0.554392	0.470215	0.408555	0.352237
11.9795	0.992496	0.852447	0.707644	0.658917	0.545819	0.468694	0.410878	0.345637
12.0195	0.985664	0.848104	0.703988	0.654848	0.545282	0.469609	0.409349	0.342183
12.0595	0.974132	0.851472	0.705663	0.644165	0.546974	0.467063	0.411146	0.349189
12.0995	0.978605	0.841289	0.709576	0.647244	0.541717	0.46768	0.409111	0.348902
12.1395	0.966876	0.849256	0.712955	0.653838	0.538063	0.46417	0.398499	0.348269
12.1795	0.961663	0.843524	0.702145	0.650868	0.537396	0.459307	0.397209	0.341629
12.2195	0.959668	0.832593	0.700045	0.641135	0.535465	0.462479	0.401944	0.343034
12.2595	0.95957	0.827679	0.703701	0.636769	0.531223	0.459089	0.403582	0.344677
12.2995	0.953448	0.838019	0.696398	0.637086	0.529132	0.452675	0.398519	0.340313
12.3395	0.965543	0.844401	0.688937	0.641491	0.533085	0.451442	0.395908	0.332189
12.3795	0.97195	0.837596	0.68429	0.632779	0.526584	0.452397	0.395223	0.332357
12.4195	0.97507	0.83474	0.686272	0.632402	0.517842	0.456802	0.393377	0.321264
12.4595	0.980135	0.832583	0.686678	0.633848	0.516717	0.455161	0.388473	0.325153
12.4995	0.971467	0.81464	0.676255	0.629759	0.525269	0.453779	0.383391	0.32737
12.5395	0.965247	0.816206	0.672024	0.629887	0.521147	0.452944	0.380939	0.330041
12.5795	0.972612	0.820214	0.678979	0.62358	0.518718	0.447037	0.386468	0.324777
12.6195	0.981666	0.828467	0.678226	0.620462	0.512386	0.441827	0.383907	0.32163
12.6595	0.978328	0.84054	0.671766	0.614541	0.510464	0.4309	0.382716	0.323471
12.6995	0.966688	0.832761	0.662482	0.615947	0.510454	0.434042	0.383291	0.320106
12.7395	0.962759	0.829087	0.666762	0.612739	0.513162	0.440723	0.381217	0.321432
12.7795	0.962275	0.822282	0.664365	0.611471	0.510564	0.444094	0.378814	0.315268
12.8195	0.955531	0.819899	0.665038	0.61364	0.508124	0.450199	0.375181	0.312348
12.8595	0.948265	0.826428	0.657508	0.611095	0.508732	0.439719	0.378864	0.317445
12.8995	0.960083	0.826487	0.660748	0.607313	0.504311	0.424407	0.377842	0.320364
12.9395	0.956252	0.810277	0.660956	0.606729	0.508304	0.426733	0.36987	0.321818
12.9795	0.957318	0.801631	0.655378	0.605214	0.498407	0.431904	0.36591	0.312883
13.0195	0.960448	0.803679	0.654654	0.602382	0.492971	0.42737	0.373345	0.309499
13.0595	0.972888	0.809145	0.653238	0.596966	0.489815	0.422637	0.372561	0.312012
13.0995	0.956845	0.809194	0.652752	0.591204	0.49087	0.420748	0.370506	0.304383
13.1395	0.953113	0.807284	0.642636	0.590491	0.490591	0.416442	0.368421	0.303492
13.1795	0.961524	0.800104	0.641684	0.592659	0.490412	0.42215	0.360817	0.303641
13.2195	0.962917	0.804241	0.645469	0.595778	0.4864	0.419286	0.357502	0.312734
13.2595	0.967695	0.798076	0.636928	0.606669	0.492194	0.415149	0.357055	0.311923
13.2995	0.948729	0.792827	0.638028	0.603224	0.492652	0.411918	0.358256	0.301266
13.3395	0.954465	0.792344	0.631766	0.596273	0.48861	0.410138	0.356995	0.294082
13.3795	0.957151	0.789281	0.636453	0.586392	0.4818	0.421543	0.362167	0.292924
13.4195	0.964338	0.791034	0.63897	0.587224	0.479958	0.423064	0.359815	0.296882
13.4595	0.953823	0.786317	0.626326	0.584283	0.480934	0.411431	0.352598	0.300721
13.4995	0.945194	0.795742	0.619936	0.576629	0.479261	0.413061	0.350543	0.297604
13.5395	0.963677	0.791487	0.616656	0.577075	0.47938	0.407523	0.356023	0.289144
13.5795	0.95798	0.786337	0.617785	0.577075	0.475517	0.40457	0.358862	0.288698
13.6195	0.942765	0.788661	0.625534	0.577184	0.471714	0.40459	0.354176	0.295269
13.6595	0.955097	0.791586	0.61514	0.578639	0.468369	0.404779	0.351546	0.299534
13.6995	0.938787	0.798962	0.61407	0.574204	0.469922	0.399568	0.340219	0.29141
13.7395	0.954919	0.788947	0.615655	0.570402	0.467273	0.404093	0.3361	0.28379
13.7795	0.949756	0.783097	0.609066	0.573719	0.466188	0.404391	0.339028	0.288283
13.8195	0.939616	0.77964	0.608244	0.575332	0.45883	0.402472	0.34423	0.289787
13.8595	0.938609	0.780901	0.608591	0.57654	0.454101	0.405127	0.339028	0.284592
13.8995	0.936733	0.773465	0.604033	0.573124	0.455176	0.399459	0.338641	0.279337
13.9395	0.933485	0.777759	0.603626	0.564431	0.456003	0.398405	0.339316	0.27815
13.9795	0.942884	0.76666	0.612554	0.558857	0.458153	0.397073	0.334511	0.2791
14.0195	0.954327	0.770885	0.603726	0.557708	0.458562	0.386245	0.334194	0.280129
14.0595	0.945184	0.767911	0.591746	0.56258	0.456939	0.379006	0.338939	0.281574
14.0995	0.948995	0.758949	0.591518	0.559025	0.456988	0.384833	0.336378	0.279802
14.1395	0.935479	0.762958	0.591845	0.55656	0.448954	0.390073	0.334204	0.279901
14.1795	0.937444	0.762731	0.583027	0.555322	0.440869	0.383281	0.333072	0.273202
14.2195	0.936772	0.752883	0.581422	0.556263	0.442382	0.383639	0.328377	0.269066
14.2595	0.933129	0.747752	0.585147	0.553699	0.446693	0.385101	0.326133	0.266582
14.2995	0.926495	0.748392	0.601328	0.547857	0.443577	0.378787	0.323304	0.27244
14.3395	0.922624	0.757384	0.59462	0.544124	0.441466	0.385061	0.328218	0.280188
14.3795	0.931737	0.762298	0.587466	0.544669	0.438241	0.386036	0.324733	0.277309
14.4195	0.951957	0.761146	0.57623	0.546134	0.437723	0.38005	0.322609	0.275696
14.4595	0.947366	0.749259	0.573218	0.55056	0.434776	0.376808	0.319095	0.269828
14.4995	0.925093	0.748018	0.572514	0.552372	0.434487	0.372254	0.316991	0.261783
14.5395	0.929772	0.746758	0.571286	0.543471	0.433063	0.36956	0.318291	0.267245
14.5795	0.92993	0.74273	0.573545	0.5415	0.430076	0.368864	0.320912	0.267849
14.6195	0.931579	0.749387	0.577647	0.546906	0.427737	0.370206	0.3157	0.268779
14.6595	0.925093	0.754882	0.575239	0.541471	0.426173	0.370256	0.316534	0.266671
14.6995	0.929763	0.743439	0.576676	0.536213	0.418577	0.367512	0.316792	0.261288
14.7395	0.932557	0.736535	0.565598	0.533857	0.419961	0.361764	0.3103	0.252105
14.7795	0.929674	0.715992	0.562467	0.526332	0.423834	0.356107	0.313089	0.252531
14.8195	0.928874	0.721615	0.557027	0.525282	0.419124	0.356703	0.315512	0.2535
14.8595	0.933692	0.729651	0.555601	0.529807	0.411577	0.356813	0.312265	0.244882
14.8995	0.925487	0.730814	0.556245	0.526352	0.412374	0.353044	0.310419	0.248503
14.9395	0.91521	0.736348	0.558434	0.524065	0.41324	0.357429	0.309049	0.25168
14.9795	0.911191	0.733532	0.558761	0.52749	0.410283	0.362252	0.306935	0.258141
15.0195	0.912761	0.721359	0.551528	0.526302	0.41095	0.357469	0.304463	0.252551
15.0595	0.912791	0.727278	0.554897	0.516302	0.41104	0.35558	0.301038	0.251521
15.0995	0.92137	0.741656	0.556304	0.519797	0.409984	0.349305	0.301296	0.254935
15.1395	0.91521	0.724609	0.544969	0.514203	0.407555	0.343757	0.300621	0.25924
15.1795	0.907173	0.711098	0.541382	0.510084	0.407804	0.351811	0.295618	0.256123
15.2195	0.890517	0.72199	0.540233	0.507728	0.409925	0.358384	0.299142	0.25163
15.2595	0.900272	0.731995	0.530077	0.508688	0.412115	0.350618	0.29675	0.255034
15.2995	0.914627	0.72518	0.540679	0.512163	0.405842	0.348808	0.294616	0.253223
15.3395	0.909977	0.70771	0.539767	0.513094	0.398604	0.347476	0.295499	0.24975
15.3795	0.917717	0.713914	0.532148	0.511599	0.396692	0.344572	0.29542	0.246564
15.4195	0.909296	0.710586	0.535635	0.508639	0.394373	0.342882	0.293841	0.250562
15.4595	0.912978	0.709729	0.533614	0.50555	0.393068	0.347655	0.296234	0.238321
15.4995	0.91203	0.70772	0.530087	0.503797	0.395299	0.340615	0.294784	0.237361
15.5395	0.906827	0.699162	0.534139	0.502371	0.391923	0.337543	0.291866	0.246208
15.5795	0.902404	0.692544	0.525351	0.501441	0.390291	0.342176	0.292541	0.244426
15.6195	0.902888	0.693263	0.524667	0.502718	0.394651	0.346472	0.29398	0.239746
15.6595	0.900459	0.696651	0.516958	0.499748	0.393078	0.340605	0.286357	0.231404
15.6995	0.893528	0.693972	0.517979	0.495807	0.389036	0.337185	0.289593	0.234383
15.7395	0.896431	0.693164	0.523884	0.49247	0.380543	0.338318	0.28867	0.236678
15.7795	0.906353	0.690486	0.522546	0.493124	0.377795	0.336847	0.285711	0.231384
15.8195	0.899462	0.705809	0.516601	0.496777	0.386248	0.332104	0.281324	0.235055
15.8595	0.896352	0.712023	0.517929	0.493243	0.387284	0.32748	0.276916	0.237678
15.8995	0.900518	0.703259	0.512767	0.490886	0.378233	0.330761	0.276231	0.237391
15.9395	0.896757	0.685542	0.514075	0.494648	0.371772	0.33093	0.274693	0.23748
15.9795	0.892857	0.686497	0.514887	0.488817	0.378791	0.326287	0.273502	0.232661
16.0195	0.890537	0.684597	0.512093	0.488044	0.379846	0.326695	0.27771	0.235718
16.0595	0.892027	0.68504	0.499173	0.485401	0.37437	0.327679	0.273492	0.224843
16.0995	0.89417	0.686576	0.485142	0.486995	0.372917	0.331686	0.270077	0.217768
16.1395	0.889075	0.679131	0.486074	0.47446	0.370915	0.322837	0.27241	0.217293
16.1795	0.890231	0.671036	0.488135	0.473411	0.370607	0.312903	0.272052	0.220202
16.2195	0.893025	0.67337	0.49618	0.478846	0.371831	0.309284	0.272201	0.226051
16.2595	0.889342	0.664536	0.4962	0.479619	0.369283	0.310079	0.272846	0.229079
16.2995	0.884376	0.666112	0.495853	0.476628	0.369193	0.315588	0.271556	0.223755
16.3395	0.882194	0.655683	0.498251	0.475846	0.373544	0.318869	0.269442	0.216917
16.3795	0.889974	0.659592	0.494605	0.471559	0.367092	0.316552	0.26836	0.218303
16.4195	0.884465	0.673744	0.495209	0.471262	0.362104	0.317567	0.268628	0.218372
16.4595	0.882362	0.666555	0.490007	0.472213	0.354906	0.323881	0.270792	0.222815
16.4995	0.873101	0.660272	0.485886	0.471658	0.360511	0.325641	0.265808	0.216363
16.5395	0.857264	0.659524	0.480486	0.470341	0.364812	0.310756	0.264657	0.221053
16.5795	0.859407	0.657534	0.480832	0.465034	0.365599	0.304243	0.264538	0.221608
16.6195	0.863129	0.655978	0.472648	0.460133	0.359167	0.303736	0.259803	0.221469
16.6595	0.865419	0.654757	0.476225	0.463648	0.358221	0.305595	0.259495	0.214621
16.6995	0.882391	0.655387	0.481417	0.465232	0.354448	0.306102	0.261093	0.211821
16.7395	0.866041	0.662862	0.472906	0.459915	0.349868	0.310835	0.259376	0.219351
16.7795	0.86768	0.664654	0.473064	0.460024	0.350604	0.31166	0.254948	0.215977
16.8195	0.862635	0.658283	0.466317	0.462579	0.352207	0.300773	0.255078	0.209327
16.8595	0.846127	0.652955	0.459985	0.465222	0.350843	0.297909	0.257132	0.20722
16.8995	0.849277	0.645992	0.461838	0.458688	0.346174	0.29781	0.254363	0.212979
16.9395	0.866041	0.636656	0.475838	0.456698	0.343655	0.296229	0.245478	0.214156
16.9795	0.861727	0.638153	0.463552	0.457618	0.341225	0.294608	0.24792	0.20907
17.0195	0.84982	0.635741	0.456448	0.452024	0.34245	0.296656	0.250184	0.204182
17.0595	0.858251	0.647982	0.462779	0.44743	0.343525	0.286832	0.246789	0.203667
17.0995	0.859545	0.655309	0.462779	0.443816	0.341683	0.287727	0.245875	0.203558
17.1395	0.863445	0.640458	0.458519	0.447173	0.340957	0.292808	0.241398	0.204627
17.1795	0.864067	0.642417	0.456299	0.446658	0.335421	0.291486	0.247166	0.200392
17.2195	0.869566	0.646613	0.457132	0.446292	0.331866	0.297153	0.250283	0.198769
17.2595	0.862783	0.655663	0.458687	0.445836	0.332534	0.297998	0.25199	0.192337
17.2995	0.852644	0.647667	0.45947	0.444935	0.331966	0.295045	0.247493	0.197997
17.3395	0.842119	0.641984	0.449819	0.441747	0.327645	0.287598	0.244922	0.203499
17.3795	0.843748	0.644082	0.447184	0.442628	0.328392	0.287598	0.242332	0.19865
17.4195	0.853275	0.639749	0.456151	0.43943	0.333718	0.285152	0.239632	0.190368
17.4595	0.856316	0.628827	0.446411	0.436915	0.329248	0.284903	0.237458	0.180967
17.4995	0.84356	0.629152	0.435412	0.440697	0.325136	0.284018	0.234569	0.189418
17.5395	0.834033	0.635997	0.432242	0.440143	0.326032	0.278321	0.236435	0.195979
17.5795	0.843866	0.629261	0.437711	0.4294	0.331717	0.275716	0.23853	0.195375
17.6195	0.850392	0.62019	0.438167	0.428559	0.327715	0.275069	0.234043	0.195949
17.6595	0.842899	0.623933	0.44111	0.4304	0.319998	0.276362	0.235423	0.193623
17.6995	0.839621	0.616882	0.441199	0.430579	0.323931	0.27677	0.23175	0.185222
17.7395	0.837083	0.609358	0.431281	0.431173	0.324081	0.275	0.233229	0.185361
17.7795	0.837794	0.614626	0.425286	0.429866	0.320506	0.275815	0.23435	0.192822
17.8195	0.841349	0.615759	0.42806	0.422786	0.316195	0.272673	0.233775	0.195642
17.8595	0.8381	0.617413	0.43131	0.420529	0.316852	0.27316	0.232663	0.191723
17.8995	0.842129	0.614193	0.425474	0.423945	0.317499	0.276929	0.232494	0.190675
17.9395	0.83816	0.612558	0.42594	0.424945	0.313148	0.278022	0.228236	0.189497
17.9795	0.828474	0.615552	0.413961	0.424618	0.311336	0.273429	0.225119	0.188874
18.0195	0.830498	0.616763	0.42704	0.421737	0.314303	0.273111	0.225952	0.179117
18.0595	0.816202	0.623411	0.423473	0.42747	0.314214	0.272037	0.224156	0.180176
18.0995	0.819825	0.611928	0.410295	0.424796	0.307453	0.273707	0.227898	0.187033
18.1395	0.8272	0.603134	0.411216	0.41738	0.30143	0.276591	0.230797	0.186558
18.1795	0.828415	0.605891	0.417488	0.411123	0.305004	0.265355	0.226479	0.187558
18.2195	0.826786	0.609407	0.413852	0.415618	0.304646	0.260463	0.222548	0.185094
18.2595	0.822649	0.606945	0.414248	0.413747	0.303889	0.258285	0.22356	0.183491
18.2995	0.811502	0.596673	0.423235	0.409895	0.305621	0.264579	0.228682	0.181828
18.3395	0.81011	0.580779	0.424543	0.409796	0.307204	0.271728	0.230817	0.178533
18.3795	0.809666	0.581202	0.418063	0.41241	0.303321	0.26277	0.221575	0.178107
18.4195	0.828652	0.574023	0.406916	0.412232	0.304437	0.256833	0.218696	0.17407
18.4595	0.825956	0.579429	0.406262	0.412113	0.303879	0.260542	0.218726	0.169746
18.4995	0.82487	0.582709	0.409948	0.410271	0.304018	0.260463	0.22356	0.170844
18.5395	0.811324	0.58585	0.415061	0.406727	0.294122	0.259021	0.225049	0.173763
18.5795	0.806595	0.585969	0.399267	0.401628	0.290139	0.258464	0.221287	0.181541
18.6195	0.802804	0.581586	0.392143	0.400865	0.292827	0.255153	0.21951	0.171685
18.6595	0.799358	0.588391	0.396165	0.401578	0.297089	0.254238	0.217237	0.16555
18.6995	0.809794	0.580237	0.394659	0.40045	0.292808	0.255093	0.212313	0.163284
18.7395	0.818739	0.586737	0.382779	0.397945	0.288696	0.249734	0.213981	0.163413
18.7795	0.811176	0.59044	0.386842	0.394588	0.286007	0.244305	0.210824	0.166332
18.8195	0.803821	0.589524	0.390419	0.398281	0.27856	0.249078	0.213107	0.168093
18.8595	0.814059	0.585082	0.393916	0.396004	0.282533	0.250629	0.215748	0.175079
18.8995	0.801787	0.583339	0.384999	0.395133	0.292091	0.25036	0.210596	0.171567
18.9395	0.80002	0.580276	0.384018	0.395271	0.289631	0.250798	0.206903	0.165481
18.9795	0.80547	0.561969	0.387743	0.391915	0.287312	0.24874	0.20733	0.164442
19.0195	0.810811	0.557429	0.392916	0.396915	0.289751	0.250699	0.208998	0.164907
19.0595	0.802646	0.555006	0.387367	0.395004	0.287909	0.254119	0.206377	0.164353
19.0995	0.801066	0.572132	0.37943	0.385529	0.279177	0.255392	0.206347	0.165342
19.1395	0.790453	0.573156	0.376557	0.389261	0.277594	0.249336	0.207896	0.167074
19.1795	0.792911	0.565288	0.373713	0.38536	0.285121	0.241103	0.204501	0.160889
19.2195	0.7953	0.558955	0.384176	0.379657	0.281836	0.241173	0.204392	0.164709
19.2595	0.804571	0.568823	0.380144	0.384212	0.279137	0.242416	0.20325	0.169726
19.2995	0.795913	0.575096	0.382076	0.384786	0.279765	0.239433	0.196708	0.170399
19.3395	0.790778	0.56062	0.385316	0.386568	0.281885	0.240805	0.195874	0.165491
19.3795	0.788488	0.55738	0.379846	0.384598	0.275035	0.240636	0.200252	0.170013
19.4195	0.787017	0.559999	0.381194	0.382578	0.270864	0.238767	0.199905	0.165431
19.4595	0.795014	0.551205	0.38161	0.379509	0.270187	0.233566	0.200282	0.159019
19.4995	0.794274	0.549738	0.363399	0.374835	0.27404	0.23644	0.200351	0.162196
19.5395	0.792269	0.556375	0.356998	0.379677	0.269669	0.2364	0.198843	0.166421
19.5795	0.777499	0.56317	0.361229	0.380182	0.265766	0.231558	0.197334	0.158218
19.6195	0.78213	0.556011	0.367025	0.373766	0.265816	0.235088	0.196976	0.156961
19.6595	0.770785	0.543061	0.372316	0.368756	0.26721	0.239184	0.194971	0.149846
19.6995	0.773422	0.531745	0.371692	0.368043	0.265059	0.23815	0.191834	0.145918
19.7395	0.78758	0.535753	0.359762	0.374291	0.266991	0.226288	0.19372	0.155219
19.7795	0.78055	0.526929	0.360129	0.374439	0.265517	0.224896	0.19924	0.159672
19.8195	0.769453	0.524467	0.364706	0.372033	0.261305	0.22239	0.192996	0.157584
19.8595	0.764694	0.536305	0.36754	0.369548	0.260698	0.227958	0.190097	0.147402
19.8995	0.770311	0.541662	0.371514	0.367053	0.258836	0.226437	0.189025	0.148738
19.9395	0.768021	0.544951	0.361853	0.366816	0.259872	0.222112	0.185134	0.142494
19.9795	0.767853	0.557488	0.356284	0.36236	0.261992	0.225224	0.182334	0.141425
20.0395	0.762295	0.548438	0.348467	0.362657	0.260569	0.225343	0.184419	0.140812
20.1195	0.76656	0.538077	0.346416	0.359291	0.260609	0.21899	0.189908	0.142524
20.1995	0.760557	0.526348	0.345435	0.363707	0.262212	0.217657	0.186752	0.148372
20.2795	0.764565	0.527333	0.346505	0.359261	0.255929	0.222281	0.181957	0.144354
20.3595	0.755946	0.542076	0.347149	0.354241	0.255053	0.215788	0.183605	0.143285
20.4395	0.763914	0.520193	0.340728	0.35637	0.250632	0.214267	0.181143	0.151439
20.5195	0.7572	0.522133	0.341471	0.350449	0.245774	0.213312	0.174919	0.142098
20.5995	0.746211	0.517682	0.334863	0.347588	0.241442	0.212397	0.179674	0.144156
20.6795	0.760122	0.50683	0.32436	0.341617	0.23971	0.209504	0.177073	0.136378
20.7595	0.749163	0.513507	0.329135	0.346409	0.238406	0.209981	0.173609	0.136675
20.8395	0.73463	0.507283	0.326738	0.341885	0.246062	0.212447	0.173251	0.138842
20.9195	0.744059	0.502467	0.332554	0.341885	0.24201	0.203448	0.168616	0.138852
20.9995	0.735045	0.505175	0.316492	0.339162	0.234344	0.207187	0.16664	0.136507
21.0795	0.73932	0.495514	0.317483	0.328993	0.23733	0.208678	0.172646	0.135458
21.1595	0.718023	0.50616	0.315244	0.330884	0.231257	0.205705	0.172805	0.129659
21.2395	0.718991	0.50418	0.319465	0.331726	0.225174	0.204313	0.165816	0.136359
21.3195	0.726761	0.502871	0.310894	0.330082	0.232651	0.202305	0.161796	0.129887
21.3995	0.718961	0.497129	0.312004	0.328033	0.231854	0.19971	0.162332	0.123564
21.4795	0.714272	0.49513	0.303968	0.325825	0.225532	0.201987	0.161548	0.124781
21.5595	0.717668	0.481195	0.302343	0.32731	0.22595	0.194967	0.159751	0.128977
21.6395	0.720541	0.488433	0.315234	0.321528	0.22607	0.192063	0.161409	0.127166
21.7195	0.724806	0.480102	0.308903	0.321082	0.224447	0.189001	0.162789	0.119348
21.7995	0.710056	0.479482	0.296032	0.317667	0.224885	0.188842	0.159473	0.120318
21.8795	0.701861	0.484987	0.298093	0.317082	0.215098	0.191437	0.157934	0.121199
21.9595	0.692067	0.471534	0.287203	0.310152	0.213455	0.182707	0.158222	0.130184
22.0395	0.689589	0.4731	0.289205	0.312201	0.210568	0.185202	0.151661	0.125375
22.1195	0.697675	0.474932	0.29843	0.313033	0.216681	0.178471	0.143749	0.121318
22.1995	0.712011	0.468501	0.291989	0.308558	0.209711	0.181514	0.145258	0.112343
22.2795	0.7066	0.463597	0.277186	0.306488	0.20783	0.179962	0.143918	0.115361
22.3595	0.692106	0.458948	0.28106	0.313181	0.209463	0.185769	0.148157	0.114599
22.4395	0.696638	0.448194	0.286609	0.305696	0.204912	0.181921	0.151045	0.116528
22.5195	0.688671	0.454133	0.277771	0.300488	0.203021	0.174772	0.14632	0.121723
22.5995	0.681947	0.453522	0.286718	0.310736	0.20547	0.184377	0.149864	0.113629
22.6795	0.681049	0.450144	0.281189	0.299449	0.203807	0.176234	0.145139	0.116974
22.7595	0.687673	0.454901	0.26486	0.297429	0.199974	0.165923	0.14495	0.10784
22.8395	0.689302	0.449258	0.264127	0.298161	0.196469	0.170884	0.142617	0.116528
22.9195	0.691889	0.440444	0.265336	0.288557	0.193861	0.170109	0.139937	0.118082
22.9995	0.675687	0.45238	0.267961	0.288538	0.195723	0.167653	0.138736	0.104951
23.0795	0.66534	0.437815	0.274243	0.288775	0.189351	0.164272	0.1423	0.100993
23.1595	0.66301	0.432969	0.272995	0.291241	0.19633	0.16467	0.135798	0.107642
23.2395	0.661895	0.448766	0.266792	0.289874	0.192318	0.163109	0.131599	0.111739
23.3195	0.658202	0.425258	0.252118	0.289617	0.186613	0.168488	0.130547	0.104782
23.3995	0.664866	0.42387	0.258558	0.288567	0.189002	0.161896	0.133028	0.101735
23.4795	0.666545	0.437588	0.252762	0.2833	0.1895	0.158773	0.130507	0.0921559
23.5595	0.668974	0.422107	0.262115	0.276805	0.184482	0.157023	0.129058	0.0999733
23.6395	0.665182	0.417961	0.253594	0.275379	0.181883	0.160961	0.127608	0.0946001
23.7195	0.648467	0.427021	0.257795	0.271844	0.183038	0.16459	0.13277	0.0933928
23.7995	0.640934	0.420492	0.249908	0.266745	0.178638	0.156636	0.124759	0.0968068
23.8795	0.636708	0.422688	0.24645	0.277072	0.177761	0.155522	0.132135	0.103348
23.9595	0.644005	0.428262	0.244677	0.277735	0.176238	0.148562	0.12462	0.10404
24.0395	0.643422	0.408064	0.253614	0.272448	0.178399	0.156834	0.121851	0.0952235
24.1195	0.637103	0.410427	0.241714	0.264547	0.172923	0.159111	0.122407	0.0813897
24.1995	0.641684	0.408083	0.235185	0.266993	0.173381	0.154478	0.1246	0.0827652
24.2795	0.638318	0.411944	0.235938	0.266636	0.171608	0.144913	0.124154	0.080034
24.3595	0.625917	0.404154	0.241684	0.265112	0.171907	0.145609	0.121037	0.0913148
24.4395	0.635247	0.408526	0.231191	0.264587	0.166172	0.141671	0.119687	0.097351
24.5195	0.634062	0.407345	0.229933	0.25829	0.172345	0.143133	0.11925	0.0952037
24.5995	0.634092	0.398245	0.231667	0.260131	0.173201	0.139305	0.120838	0.0869905
24.6795	0.626845	0.390761	0.234015	0.253894	0.169956	0.147418	0.111031	0.0881087
24.7595	0.627191	0.393607	0.22815	0.257517	0.163145	0.146573	0.118714	0.0830917
24.8395	0.613753	0.39725	0.225524	0.253854	0.16202	0.137246	0.11789	0.0881977
24.9195	0.602449	0.406409	0.227615	0.25128	0.165844	0.136451	0.114326	0.0940459
24.9995	0.608876	0.391834	0.221729	0.248309	0.156933	0.13142	0.1097	0.0886628
25.0795	0.608185	0.37981	0.212207	0.243814	0.153438	0.136789	0.106941	0.07852
25.1595	0.626865	0.378795	0.216587	0.24421	0.155579	0.139633	0.103059	0.0808257
25.2395	0.618186	0.373428	0.216696	0.247943	0.161891	0.13311	0.109601	0.0775008
25.3195	0.595676	0.373398	0.220381	0.247022	0.156982	0.137008	0.109363	0.0837349
25.3995	0.606714	0.379622	0.216606	0.244141	0.153159	0.131907	0.104936	0.0890587
25.4795	0.59376	0.373418	0.208759	0.24523	0.151068	0.142009	0.106484	0.0865155
25.5595	0.614504	0.377584	0.206431	0.230953	0.152134	0.126349	0.105382	0.0764123
25.6395	0.601135	0.378628	0.207164	0.236695	0.149545	0.129172	0.10709	0.07001
25.7195	0.590857	0.3623	0.202437	0.235785	0.148858	0.136839	0.101412	0.076917
25.7995	0.601748	0.362359	0.205955	0.235745	0.148161	0.124002	0.103337	0.0743937
25.8795	0.594441	0.369774	0.206569	0.242993	0.147783	0.129043	0.0995652	0.0746114
25.9595	0.597858	0.364437	0.20866	0.229953	0.143979	0.123216	0.0998829	0.0699605
26.0395	0.593089	0.379278	0.197959	0.234824	0.14618	0.123922	0.100528	0.07474
26.1195	0.5821	0.356312	0.196294	0.232874	0.14609	0.117628	0.0942246	0.0765311
26.1995	0.559678	0.346503	0.20321	0.224567	0.145622	0.128427	0.0990292	0.0667643
26.2795	0.573678	0.352422	0.194501	0.230646	0.141082	0.123903	0.0973813	0.0713558
26.3595	0.565128	0.364476	0.189349	0.227131	0.13464	0.115799	0.0959122	0.0736713
26.4395	0.572484	0.349428	0.195601	0.219834	0.138613	0.111821	0.0976394	0.075591
26.5195	0.56962	0.343657	0.203597	0.216448	0.13928	0.112537	0.0957037	0.072751
26.5995	0.564022	0.358262	0.199812	0.214467	0.137259	0.111573	0.0976493	0.0714745
26.6795	0.581695	0.34543	0.193639	0.212646	0.142655	0.11742	0.0951478	0.0666752
26.7595	0.570825	0.341609	0.195194	0.21718	0.135845	0.114755	0.091465	0.0590558
26.8395	0.563311	0.338536	0.190032	0.217963	0.127482	0.112657	0.088477	0.0627863
26.9195	0.563775	0.344317	0.188586	0.216091	0.129334	0.115391	0.0907701	0.0692678
26.9995	0.557476	0.344879	0.179331	0.218547	0.130927	0.112309	0.0907205	0.0714745
27.0795	0.563548	0.332509	0.176785	0.217131	0.130449	0.108451	0.0895293	0.0537914
27.1595	0.557802	0.331712	0.179846	0.213854	0.131444	0.112408	0.0864321	0.0547711
27.2395	0.548127	0.336843	0.177241	0.209764	0.130757	0.106929	0.090105	0.0694657
27.3195	0.55096	0.345105	0.183146	0.209547	0.131594	0.11202	0.0820247	0.0592636
27.3995	0.551306	0.342101	0.182036	0.204923	0.124415	0.110787	0.0851516	0.0586897
27.4795	0.552569	0.32663	0.173812	0.19916	0.129005	0.104006	0.0835236	0.0632613
27.5595	0.548146	0.327822	0.169799	0.199428	0.119467	0.107148	0.083335	0.0710787
27.6395	0.535084	0.324818	0.168729	0.209339	0.122394	0.107258	0.0816077	0.0617968
27.7195	0.552471	0.33184	0.179757	0.207497	0.121	0.10331	0.0786198	0.0602135
27.7995	0.542222	0.312675	0.170087	0.206527	0.116878	0.0999891	0.0786396	0.0574329
27.8795	0.535035	0.322484	0.159227	0.204844	0.120293	0.10514	0.0789275	0.0538706
27.9595	0.535094	0.315157	0.161605	0.199111	0.120652	0.0984677	0.0774584	0.0510999
28.0395	0.541077	0.311681	0.171226	0.191279	0.113583	0.0993825	0.0818658	0.0546424
28.1195	0.524263	0.310391	0.16754	0.197071	0.11192	0.101312	0.0759098	0.0588678
28.1995	0.535568	0.308884	0.163171	0.192061	0.115594	0.103867	0.0773095	0.0578485
28.2795	0.516602	0.303339	0.158236	0.195042	0.1097	0.103976	0.0809625	0.0507041
28.3595	0.521548	0.30849	0.157592	0.196675	0.111293	0.100516	0.0781036	0.0566215
28.4395	0.520038	0.305979	0.158633	0.186428	0.111432	0.0946595	0.0743017	0.0525347
28.5195	0.528844	0.295097	0.158375	0.188061	0.112457	0.0947589	0.0745995	0.0423622
28.5995	0.519198	0.299863	0.166728	0.183002	0.110277	0.0932078	0.0765848	0.0516837
28.6795	0.524056	0.312991	0.161357	0.185517	0.110207	0.0916865	0.0766146	0.0486953
28.7595	0.515506	0.30527	0.146594	0.187794	0.114498	0.0992732	0.0748079	0.0449845
28.8395	0.507864	0.311179	0.149616	0.186853	0.105896	0.0969962	0.0689015	0.0494671
28.9195	0.508417	0.297362	0.155165	0.186537	0.105309	0.0914677	0.071681	0.0491901
28.9995	0.506018	0.294004	0.149448	0.18717	0.102621	0.0853626	0.069239	0.0497244
29.0795	0.502059	0.299243	0.145782	0.180487	0.0966766	0.0867347	0.0660724	0.0421643
29.1595	0.505465	0.294555	0.148041	0.179368	0.100779	0.0879677	0.0670551	0.0419763
29.2395	0.496105	0.283486	0.146346	0.183358	0.108047	0.0797645	0.0635609	0.0467063
29.3195	0.504645	0.28191	0.136408	0.182368	0.103158	0.0772887	0.0572475	0.0548502
29.3995	0.517313	0.291512	0.141184	0.178972	0.0991756	0.0908413	0.0671643	0.0492791
29.4795	0.504961	0.282993	0.138875	0.175972	0.102521	0.083543	0.0674423	0.0446283
29.5595	0.485324	0.28777	0.146019	0.181398	0.101864	0.0820316	0.0650102	0.0413925
29.6395	0.489648	0.290035	0.14273	0.17421	0.0971943	0.0847163	0.06911	0.0432825
29.7195	0.481335	0.282393	0.137359	0.175378	0.0978315	0.0828469	0.0644345	0.0463798
29.7995	0.497961	0.274849	0.14164	0.166952	0.100769	0.0788199	0.0615259	0.0451725
29.8795	0.478185	0.265612	0.128264	0.166665	0.0951532	0.0792873	0.0534654	0.0465282
29.9595	0.474048	0.267089	0.128323	0.171021	0.0921663	0.0767517	0.0581409	0.0361281
30.0395	0.477474	0.269531	0.12752	0.169447	0.0996734	0.0788597	0.0593718	0.0342579
30.1195	0.48403	0.275735	0.127699	0.166318	0.0953225	0.0774179	0.0594115	0.0360589
30.1995	0.474325	0.276336	0.128184	0.161873	0.0897668	0.0761452	0.0627072	0.0450835
30.2795	0.466979	0.262401	0.130156	0.160447	0.0833051	0.0779549	0.0670849	0.0448559
30.3595	0.472597	0.266498	0.127084	0.160734	0.0863617	0.0778256	0.0637297	0.0321007
30.4395	0.46923	0.261219	0.12644	0.16815	0.091101	0.078462	0.0595604	0.0350099
30.5195	0.467661	0.276878	0.123527	0.159477	0.086302	0.0811964	0.0609006	0.0338918
30.5995	0.478403	0.26639	0.134585	0.158011	0.0865907	0.0738782	0.0573071	0.0378004
30.6795	0.468826	0.264193	0.124915	0.158635	0.0867699	0.0762248	0.0526911	0.0344657
30.7595	0.481769	0.272722	0.12645	0.15712	0.0883231	0.0797148	0.0561357	0.0376223
30.8395	0.471778	0.256748	0.125014	0.155695	0.080826	0.0758569	0.0523933	0.0351386
30.9195	0.452407	0.26119	0.127164	0.15417	0.0777793	0.0722077	0.0551927	0.0361578
30.9995	0.452634	0.263012	0.128214	0.156912	0.082638	0.0643625	0.0527706	0.0323283
31.0795	0.454608	0.252297	0.118821	0.154952	0.08448	0.0657048	0.0503881	0.0324569
31.1595	0.456534	0.249323	0.125687	0.154031	0.0812043	0.0666295	0.0512319	0.0330408
31.2395	0.47156	0.249224	0.114095	0.150457	0.0761166	0.0733313	0.0553515	0.0316158
31.3195	0.465656	0.249914	0.120535	0.149586	0.0866007	0.0657446	0.0483035	0.0412539
31.3995	0.45214	0.258551	0.11573	0.148447	0.082877	0.0622048	0.0454148	0.0394926
31.4795	0.45213	0.252189	0.11027	0.14411	0.0770525	0.0669577	0.0447895	0.0329814
31.5595	0.436847	0.248456	0.110775	0.146704	0.0768235	0.066033	0.0459807	0.0217996
31.6395	0.449612	0.248831	0.114491	0.149457	0.0783369	0.0668483	0.0510532	0.0292013
31.7195	0.446009	0.228888	0.118811	0.145992	0.0742647	0.0619861	0.0508745	0.028667
31.7995	0.446029	0.233615	0.119544	0.143249	0.0734383	0.0631096	0.0506165	0.0271233
31.8795	0.433677	0.23202	0.112777	0.146972	0.0737769	0.0605145	0.0448292	0.0205231
31.9595	0.436126	0.237899	0.113173	0.141566	0.0688186	0.0640642	0.0408783	0.0233136
32.0395	0.431564	0.241169	0.115343	0.139972	0.0685099	0.0646906	0.0408982	0.0286373
32.1195	0.437577	0.229538	0.111608	0.142378	0.0718851	0.0664406	0.041325	0.0398884
32.1995	0.431732	0.225195	0.104959	0.139011	0.0688982	0.0607034	0.0439258	0.0343667
32.2795	0.428602	0.236452	0.106188	0.13609	0.0714172	0.059013	0.0434295	0.0255598
32.3595	0.42956	0.230799	0.0998464	0.141496	0.0644875	0.0647006	0.0450078	0.0199788
32.4395	0.412983	0.240598	0.099569	0.135239	0.0677831	0.0517843	0.0432905	0.0167628
32.5195	0.417633	0.227234	0.101491	0.133328	0.07306	0.0480059	0.0378507	0.03217
32.5995	0.434329	0.217327	0.0922368	0.136665	0.0672952	0.0525599	0.0408882	0.0321007
32.6795	0.421494	0.227923	0.0910478	0.136259	0.0679125	0.0608525	0.0416923	0.0179008
32.7595	0.413171	0.225363	0.099896	0.133318	0.0713774	0.0675344	0.0414144	0.0180294
32.8395	0.41476	0.230966	0.0927124	0.132873	0.0621777	0.0534945	0.0434096	0.0177623
32.9195	0.416952	0.226692	0.0939014	0.132219	0.0671758	0.0518639	0.041464	0.0206616
32.9995	0.410949	0.21709	0.0878474	0.136378	0.0646668	0.0500144	0.0391014	0.0206418
33.0795	0.400257	0.214421	0.0988556	0.137318	0.0583843	0.051834	0.0390419	0.0216511
33.1595	0.400908	0.22229	0.0925242	0.125071	0.0597583	0.0520627	0.0388533	0.0134874
33.2395	0.419371	0.214028	0.0961704	0.125734	0.0692865	0.0507303	0.0341281	0.012201
33.3195	0.397838	0.218814	0.0949913	0.123843	0.0638304	0.0483241	0.0370764	0.0171487
33.3995	0.406477	0.211398	0.0893238	0.124675	0.0616599	0.0450229	0.0337509	0.0227297
33.4795	0.402004	0.210925	0.0963389	0.12817	0.0630737	0.0442772	0.0320832	0.0200184
33.5595	0.40311	0.213545	0.0921476	0.11811	0.0544017	0.0561494	0.0305446	0.0174258
33.6395	0.390808	0.202594	0.0939113	0.125427	0.0573488	0.0505514	0.0361036	0.012963
33.7195	0.395172	0.202338	0.079782	0.120021	0.0629543	0.0491792	0.0314181	0.0223141
33.7995	0.396436	0.208838	0.0855883	0.117902	0.0562735	0.0406678	0.0276658	0.020909
33.8795	0.392931	0.208188	0.0904533	0.122704	0.0548597	0.0413141	0.0319443	0.0133984
33.9595	0.389613	0.195366	0.0852911	0.12016	0.0542524	0.0494974	0.0283309	0.0110433
34.0395	0.393326	0.204495	0.0843101	0.11711	0.0551982	0.0485627	0.0321726	0.0163472
34.1195	0.374873	0.213062	0.0836265	0.121506	0.0543121	0.0399419	0.0307927	0.0137843
34.1995	0.38369	0.195277	0.0842903	0.113476	0.0564826	0.0464647	0.0291052	0.0146749
34.2795	0.385467	0.204751	0.0848452	0.11909	0.0528585	0.0502829	0.0307034	0.0114292
34.3595	0.376897	0.202712	0.0917711	0.116031	0.0494335	0.0412644	0.0302666	0.00994488
34.4395	0.377785	0.196409	0.0765618	0.114734	0.0496923	0.0385598	0.031299	0.0132005
34.5195	0.386187	0.204347	0.0734407	0.115377	0.049085	0.0389476	0.0269213	0.00944022
34.5995	0.380728	0.187083	0.0761457	0.112863	0.0548199	0.0413439	0.0278346	0.0213642
34.6795	0.374044	0.185803	0.07676	0.10708	0.0442661	0.0444363	0.0319244	0.0152092
34.7595	0.374745	0.185823	0.0651969	0.104655	0.0453115	0.0425669	0.0367686	0.0119932
34.8395	0.371091	0.185547	0.0759475	0.109447	0.0412792	0.0358851	0.0314678	0.012676
34.9195	0.369897	0.186453	0.0720139	0.113486	0.0492642	0.0345229	0.0228712	0.00975687
34.9995	0.365395	0.192234	0.0794055	0.107159	0.0491248	0.0369789	0.0198436	0.0151796
35.0795	0.360389	0.190668	0.0774337	0.103961	0.0475318	0.0375456	0.02032	0.00378004
35.1595	0.362986	0.189693	0.0671291	0.106546	0.0415679	0.0414235	0.0217594	0.00547216
35.2395	0.352372	0.190048	0.0793262	0.103674	0.043151	0.0424277	0.0235164	0.00475969
35.3195	0.360211	0.179884	0.0667525	0.10711	0.0438181	0.0360442	0.0226925	0.0071148
35.3995	0.389307	0.17304	0.0725588	0.101862	0.042464	0.0358652	0.0240128	0.00712469
35.4795	0.361357	0.172617	0.0715581	0.0987138	0.040871	0.0280896	0.0228315	0.00979645
35.5595	0.34788	0.175118	0.0748972	0.0981792	0.0422748	0.0315101	0.024668	0.00739187
35.6395	0.371082	0.170804	0.0713203	0.10009	0.0438778	0.0305058	0.0206774	0.00572944
35.7195	0.365326	0.177353	0.069834	0.0978723	0.0433103	0.0291635	0.0232584	0.000673877
35.7995	0.360192	0.177728	0.0705772	0.100456	0.0460384	0.0307047	0.0221565	0.00584818
35.8795	0.364348	0.169367	0.0662472	0.103942	0.0373962	0.0305058	0.021541	0.00992509
35.9595	0.354287	0.176654	0.0777607	0.0980901	0.0393974	0.0325442	0.0175406	0.00680804
36.0395	0.343072	0.169189	0.0711915	0.100852	0.0427926	0.0317089	0.0161806	0.00439356
36.1195	0.344997	0.164876	0.0572108	0.0978921	0.0378343	0.0310825	0.0171534	0.00456178
36.1995	0.339586	0.171671	0.0528412	0.0992782	0.0393477	0.0355172	0.0150986	0.0154665
36.2795	0.333337	0.176349	0.0561704	0.0976544	0.0408809	0.0314007	0.0170541	-0.00373057
36.3595	0.342667	0.159824	0.057617	0.0919316	0.0310341	0.0309035	0.0164883	-0.00378004
36.4395	0.347821	0.163783	0.0703592	0.0925158	0.0341206	0.0302075	0.0223252	0.00705542
36.5195	0.330849	0.168707	0.055239	0.0942485	0.0385014	0.0273041	0.0174214	0.0147837
36.5995	0.325507	0.166629	0.0575675	0.0913474	0.0390788	0.0236748	0.0119617	0.00404722
36.6795	0.326899	0.160198	0.0589051	0.088189	0.0362413	0.0230186	0.0166769	0.00540289
36.7595	0.335716	0.163231	0.0540005	0.0959316	0.0363309	0.0265385	0.0243106	0.00340402
36.8395	0.343861	0.166599	0.0579242	0.0864563	0.0357136	0.0318283	0.0155552	-0.00321601
36.9195	0.326534	0.167732	0.0495913	0.0879811	0.0309445	0.028199	0.00926165	0.00292904
36.9995	0.322002	0.147819	0.054922	0.0892187	0.0341504	0.0332303	0.0048641	0.00211762
37.0795	0.3237	0.156476	0.058489	0.0903276	0.0332643	0.0217657	0.0124084	0.00489823
37.1595	0.317471	0.159223	0.0511865	0.0847533	0.0321392	0.0234958	0.0112669	-0.00394827
37.2395	0.32526	0.153718	0.0468368	0.084981	0.0360023	0.0173112	0.0139669	-8.14392e-05
37.3195	0.308792	0.148656	0.0487392	0.0802285	0.0337123	0.0233566	0.0179475	-0.00737208
37.3995	0.339774	0.150971	0.0507406	0.0878425	0.0302077	0.022064	0.0178284	-0.00690699
37.4795	0.323246	0.158091	0.0597275	0.0818325	0.0280671	0.0179773	0.0183148	-0.00856942
37.5595	0.315999	0.162483	0.0436265	0.0815949	0.027619	0.0217359	0.00667077	-0.00253322
37.6395	0.318626	0.160149	0.0493832	0.0806642	0.0236763	0.0230086	0.0107507	-0.00268165
37.7195	0.314686	0.145426	0.0624622	0.0805156	0.0290229	0.0159688	0.0118625	-0.00114787
37.7995	0.313097	0.151749	0.0424375	0.0816444	0.0246321	0.00973442	0.0121106	-0.00222647
37.8795	0.318241	0.158179	0.0477681	0.0813671	0.0213266	0.0247785	0.0134507	-0.00938084
37.9595	0.305712	0.148115	0.0499083	0.0808622	0.027171	0.0216166	0.00677996	-0.00181086
38.0395	0.316049	0.144028	0.0433986	0.0757829	0.0257273	0.0221038	0.00938077	0.00328527
38.1195	0.315121	0.136395	0.0409611	0.0775849	0.0242239	0.0127969	0.000755425	-0.00305768
38.1995	0.299215	0.136464	0.0428536	0.0738324	0.0219439	0.0185242	0.00524132	-0.00719396
38.2795	0.304221	0.144353	0.0440129	0.0731096	0.0206197	0.0221833	0.00561854	-0.00664971
38.3595	0.307578	0.14386	0.0475997	0.0698621	0.0190764	0.015064	0.00941055	-0.00183065
38.4395	0.305919	0.145603	0.0492643	0.0763374	0.0265836	0.0173609	0.00255117	-0.00982614
38.5195	0.298534	0.141319	0.0332722	0.0806939	0.0212171	0.0242416	0.00379201	-0.00306758
38.5995	0.294338	0.136258	0.0321625	0.0749215	0.0202712	0.0145171	0.00688916	-0.00564038
38.6795	0.303688	0.129984	0.0392767	0.069466	0.0195444	0.0150839	0.00935099	-0.00346339
38.7595	0.293795	0.140502	0.0383651	0.0727631	0.0213465	0.0106591	0.00741528	0.00573934
38.8395	0.290467	0.134977	0.039346	0.0668224	0.027171	0.00659236	0.00360341	-0.00292904
38.9195	0.288789	0.127837	0.0389101	0.0733275	0.0168064	0.00664207	0.00809029	-0.00449251
38.9995	0.296569	0.127956	0.0387416	0.0743275	0.0216651	0.00928697	-0.00152872	-0.00588777
39.0795	0.301881	0.12895	0.0402378	0.0716047	0.0203409	0.0129759	0.000945026	-0.0134182
39.1595	0.292225	0.133047	0.0334605	0.0747829	0.0233079	0.0177785	0.00433799	-0.0106969
39.2395	0.289431	0.137902	0.0388804	0.0674858	0.0174934	0.0187927	0.00233278	-0.0032259
39.3195	0.293548	0.111214	0.0355908	0.06507	0.0188574	0.00834237	-0.00334531	-0.00998446
39.3995	0.282608	0.119191	0.0382066	0.068565	0.0140186	0.0118126	0.000498322	-0.0134775
39.4795	0.283171	0.127887	0.0362051	0.0689809	0.0140783	0.0109873	0.00589648	-0.014952
39.5595	0.275707	0.13351	0.0333911	0.0693472	0.0199526	0.00956538	0.00588656	-0.00657055
39.6395	0.279232	0.119545	0.0240476	0.0633076	0.0178219	0.0120214	0.000301773	-0.00976677
39.7195	0.276507	0.122677	0.0233936	0.0657036	0.00673052	0.0113353	0.00322619	-0.014002
39.7995	0.279854	0.117724	0.0340352	0.0613867	0.01371	0.00903839	0.00354385	-0.0106376
39.8795	0.282934	0.13284	0.0347486	0.0668026	0.0119377	0.011216	0.00408982	-0.0115578
39.9595	0.275707	0.125848	0.036106	0.0602877	0.0154523	0.00709946	0.000135996	-0.0135072
40.0595	0.271333	0.11728	0.0331434	0.0567134	0.015293	0.00438496	-0.00252139	-0.0015041
40.1795	0.274246	0.117783	0.0403765	0.0616838	0.00786555	0.00603554	-0.00380194	-0.0121318
40.2995	0.274828	0.122401	0.034699	0.059555	0.0114897	0.00151137	-0.000375231	-0.0141405
40.4195	0.263247	0.134544	0.0323012	0.0564164	0.0111312	0.0088793	-0.00127062	-0.0141306
40.5395	0.264936	0.115961	0.0258311	0.058763	0.0140584	0.00421593	-0.00605531	-0.0172675
40.6595	0.269635	0.102183	0.0278722	0.0567629	0.0106235	0.00746736	-0.00308722	-0.00373057
40.7795	0.259338	0.106211	0.024543	0.058862	0.00556562	0.00580684	-0.0086859	-0.0134083
40.8995	0.256701	0.127	0.0149022	0.0545352	0.00108525	0.0049219	-0.00129048	-0.0192268
41.0195	0.242622	0.110485	0.0090265	0.0568124	0.00928931	-0.00493184	-6.87923e-05	-0.0102417
41.1395	0.253019	0.112849	0.0251078	0.0558718	0.00604353	0.0080043	-0.00429828	-0.016842
41.2595	0.257531	0.10238	0.0184493	0.0500203	0.00679026	0.00657247	-0.00910282	-0.019207
41.3795	0.253483	0.0960677	0.0222938	0.0527728	0.00709891	0.00270456	-0.00907304	-0.0208595
41.4995	0.243027	0.104379	0.0238296	0.0482579	0.00863219	-0.004554	-0.00988703	-0.0144275
41.6195	0.23969	0.106241	0.0178053	0.049654	0.00523706	0.00143182	-0.00626377	-0.0183065
41.7395	0.24358	0.0912717	0.0192321	0.0448915	0.00348474	-0.000962504	-0.0120908	-0.0132796
41.8595	0.234289	0.100775	0.0219569	0.0459014	0.00265836	-0.00682105	-0.00894399	-0.0111125
41.9795	0.248684	0.102626	0.0172306	0.0541689	0.00858241	-0.00428553	-0.00726637	-0.0191872
42.0995	0.245199	0.0963237	0.00953183	0.0522678	0.00273801	-0.00247586	-0.0103437	-0.0184252
42.2195	0.240253	0.0952306	0.0136933	0.0465846	0.000370378	-0.00491195	-0.00681967	-0.0159118
42.3395	0.23267	0.0961071	0.0180233	0.0452777	-0.00472929	-0.00236649	-0.00867597	-0.0261338
42.4595	0.232532	0.0985001	0.012653	0.0430598	0.000863219	-0.00255541	-0.0134011	-0.0249562
42.5795	0.239315	0.0909861	0.0105821	0.0391192	-0.00246918	-0.00335087	-0.0120511	-0.0168321
42.6995	0.230538	0.0890362	0.0114144	0.043842	0.00118481	-0.00414632	-0.0116738	-0.0155853
42.8195	0.230646	0.0938617	0.0108794	0.0432678	-0.0035843	-0.0010341	-0.0121503	-0.02081
42.9395	0.235336	0.0969442	0.000392371	0.0412875	-0.00118481	-0.00459377	-0.0104727	-0.0209585
43.0595	0.222876	0.0928474	0.00852118	0.0422281	-0.00123459	-0.014358	-0.0158034	-0.0249562
43.1795	0.220368	0.0873423	0.00909586	0.0391588	-0.000712878	-0.00621452	-0.0158034	-0.0201273
43.2995	0.217703	0.0785579	0.0195888	0.0378519	-0.00253888	-0.00853129	-0.00828883	-0.0224032
43.4195	0.22722	0.0933398	0.0140699	0.0352875	-0.00564527	-0.0118822	-0.0167762	-0.0258072
43.5395	0.220437	0.0861605	0.00662868	0.0371984	-0.00853263	-0.00869038	-0.0194961	-0.0200679
43.6595	0.218315	0.0877362	0.00280406	0.0339805	-0.00707899	-0.00992334	-0.0191983	-0.0162483
43.7795	0.218285	0.0764602	-0.000155561	0.0380994	0.000268823	-0.00877987	-0.0157835	-0.0251541
43.8995	0.190611	0.0915277	-0.00145653	0.0348617	-0.00874171	-0.0108083	-0.0131926	-0.0252729
44.0195	0.207968	0.0824675	0.013842	0.033129	-0.00987674	-0.010331	-0.0103536	-0.0251145
44.1395	0.205509	0.0759777	0.00682685	0.0343271	-0.00913001	-0.00922731	-0.0171336	-0.0207309
44.2595	0.206329	0.0836197	0.00254645	0.0290696	-0.00758677	-0.00913782	-0.0173519	-0.0270145
44.3795	0.207987	0.0777799	0.00434976	0.0343865	-0.00898066	-0.014706	-0.013679	-0.0263119
44.4995	0.205825	0.0844667	0.00333911	0.0318716	-0.00417173	-0.0129162	-0.0201513	-0.0227001
44.6195	0.209133	0.0753375	-0.00256626	0.024921	-0.00837332	-0.0140895	-0.0225635	-0.0228188
44.7395	0.195478	0.0694878	0.00431013	0.0316934	-0.00956809	-0.00948584	-0.0207667	-0.0319918
44.8595	0.214217	0.0628601	0.00156552	0.0325845	-0.0119377	-0.0109873	-0.0182354	-0.0311507
44.9795	0.194432	0.0637267	-0.00229874	0.0249903	-0.0103746	-0.0121705	-0.0202506	-0.0316158
45.0995	0.191598	0.0723043	-0.000412187	0.0207626	-0.0147952	-0.0163168	-0.0238341	-0.0207507
45.2195	0.19452	0.0700294	-0.000556849	0.0210398	-0.010962	-0.016118	-0.0213723	-0.021661
45.3395	0.189653	0.0595807	-0.00824375	0.0289805	-0.0192756	-0.016287	-0.0198634	-0.0276774
45.4595	0.185299	0.0706105	-0.00170424	0.0265745	-0.0150242	-0.0104205	-0.0206079	-0.0296664
45.5795	0.194629	0.0744906	-0.00345801	0.0213368	-0.00893088	-0.0194489	-0.0221267	-0.0249166
45.6995	0.191963	0.0664251	-0.00410206	0.0234458	-0.0133615	-0.0249873	-0.0203895	-0.0269947
45.8195	0.202498	0.0568823	-0.00903641	0.0213269	-0.0108425	-0.0108779	-0.0200322	-0.0326746
45.9395	0.185644	0.050422	-0.00914541	0.0225349	-0.0154822	-0.0163864	-0.018156	-0.0304383
46.0595	0.182228	0.0679121	-0.00319049	0.0209408	-0.0131524	-0.0204134	-0.024797	-0.0303987
46.1795	0.170173	0.0617669	-0.00537032	0.0180794	-0.0142078	-0.0247586	-0.0219282	-0.0358016
46.2995	0.181498	0.0620328	-0.00812485	0.017614	-0.0147852	-0.0171222	-0.0220274	-0.017782
46.4195	0.18136	0.0699408	-0.0146247	0.0215448	-0.0169956	-0.0149745	-0.0236256	-0.030369
46.5395	0.181123	0.059561	-0.00803567	0.0195447	-0.0215357	-0.0170924	-0.0262066	-0.0239667
46.6595	0.172237	0.0629979	-0.0114243	0.0173962	-0.0198232	-0.0191904	-0.015724	-0.0332189
46.7795	0.181912	0.0565967	-0.00870944	0.0184655	-0.0209283	-0.0232473	-0.0262463	-0.0385624
46.8995	0.176008	0.040702	-0.00863017	0.016119	-0.0155917	-0.019966	-0.0275169	-0.0300128
47.0195	0.171447	0.0478123	-0.00939311	0.0172873	-0.0212469	-0.020483	-0.0279835	-0.0222647
47.1395	0.180323	0.0622987	-0.00576666	0.00973277	-0.0227304	-0.0236052	-0.0235859	-0.0268858
47.2595	0.186849	0.0566558	-0.0137924	0.0173566	-0.0222824	-0.0218353	-0.0252536	-0.0274598
47.3795	0.179415	0.0588322	-0.0101362	0.0160992	-0.0222625	-0.0183154	-0.0278247	-0.0377213
47.4995	0.171664	0.0409777	-0.0220857	0.0110001	-0.0177323	-0.0196279	-0.0280927	-0.0288847
47.6195	0.163835	0.0433609	-0.0162497	0.0137229	-0.0222724	-0.02451	-0.028321	-0.035099
47.7395	0.156696	0.0514757	-0.0204607	0.0115942	-0.024662	-0.0258325	-0.0244099	-0.0346438
47.8595	0.160162	0.0485115	-0.00896705	0.0137427	-0.0189072	-0.0165555	-0.0299291	-0.0310419
47.9795	0.160093	0.0382203	-0.0156453	0.0124358	-0.0192357	-0.0253154	-0.0278644	-0.0399675
48.0995	0.159421	0.0536817	-0.018162	0.013713	-0.0206894	-0.0274035	-0.0282118	-0.0326153
48.2195	0.152767	0.0512689	-0.0153282	0.0143269	-0.025349	-0.0242416	-0.0289563	-0.0350099
48.3395	0.156805	0.0305289	-0.0164677	0.00800998	-0.021008	-0.0248183	-0.0306836	-0.0379291
48.4595	0.152076	0.0443753	-0.0120386	0.00517827	-0.023517	-0.0303069	-0.0274871	-0.0405811
48.5795	0.146804	0.0456752	-0.023027	0.00246537	-0.0250304	-0.0261805	-0.0320336	-0.0370286
48.6995	0.14788	0.040633	-0.0193906	0.00937633	-0.0256278	-0.0258424	-0.0259088	-0.0350693
48.8195	0.155225	0.044651	-0.0150706	0.000600996	-0.0268126	-0.029939	-0.032798	-0.0403832
48.9395	0.144385	0.0324985	-0.0138122	0.00862385	-0.0294012	-0.0324945	-0.0360738	-0.031596
49.0595	0.151108	0.0367234	-0.022591	0.00409905	-0.0283458	-0.0242118	-0.0330958	-0.0344855
49.1795	0.159481	0.0445723	-0.0201734	0.00374261	-0.0193851	-0.0301479	-0.0328674	-0.0372463
49.2995	0.141008	0.0376688	-0.0261382	0.00506936	-0.024662	-0.029422	-0.0286386	-0.0324075
49.4195	0.149094	0.0229164	-0.0209462	0.00716839	-0.0243235	-0.02452	-0.0345054	-0.0359302
49.5395	0.130394	0.0330796	-0.0165172	0.00027327	-0.0297995	-0.0260512	-0.0318946	-0.040492
49.6595	0.150911	0.0296229	-0.0207184	0.00145546	-0.0291921	-0.0277118	-0.0303957	-0.0314278
49.7795	0.140801	0.0327546	-0.0344811	0.00303963	-0.0266134	-0.0303268	-0.0310012	-0.0383744
49.8995	0.135084	0.0438829	-0.0213228	0.00371291	-0.0279078	-0.028905	-0.0332546	-0.0323382
50.0195	0.124194	0.0354825	-0.0254744	-0.00570303	-0.0263944	-0.0290143	-0.0316564	-0.0389879
50.1395	0.144345	0.0250534	-0.0259301	0.000664363	-0.0314622	-0.0338865	-0.0316862	-0.0383843
50.2595	0.136249	0.0339955	-0.0255635	0.00110892	-0.0339513	-0.0282288	-0.0289861	-0.0466667
50.3795	0.134541	0.0223846	-0.0259004	0.00027525	-0.0300882	-0.034851	-0.0324207	-0.0401457
50.4995	0.121301	0.0328235	-0.0174585	-0.00354459	-0.0318405	-0.0267373	-0.0378507	-0.0296862
50.6195	0.132863	0.0397369	-0.0303988	-0.00555451	-0.0324678	-0.0324646	-0.0318549	-0.0445194
50.7395	0.123612	0.0230444	-0.0233936	-0.00168318	-0.0312531	-0.0386294	-0.0307332	-0.0361083
50.8595	0.139636	0.0314645	-0.0249492	-0.00801988	-0.0323881	-0.0291834	-0.0352896	-0.0414617
50.9795	0.123069	0.0309721	-0.0328363	-0.00554461	-0.0318206	-0.0329717	-0.0383172	-0.043144
51.0995	0.123849	0.0318486	-0.0283577	-0.00556441	-0.0308847	-0.0309533	-0.0320336	-0.0402149
51.2195	0.123197	0.0331091	-0.0316869	-0.00616838	-0.0354945	-0.0414036	-0.033741	-0.0361281
51.3395	0.119238	0.0256935	-0.0206193	-0.00658422	-0.0332842	-0.035547	-0.0365106	-0.0335553
51.4595	0.125576	0.0240194	-0.0264057	-0.00307924	-0.0319401	-0.0335385	-0.035637	-0.0324965
51.5795	0.132606	0.0162591	-0.0324895	-0.00684165	-0.0374659	-0.0345229	-0.0411066	-0.0351584
51.6995	0.112415	0.0147918	-0.0282091	-0.00679215	-0.040194	-0.0374561	-0.0330263	-0.0418477
51.8195	0.132843	0.0157076	-0.0315878	-0.0100001	-0.0366395	-0.0398922	-0.0399353	-0.0499124
51.9395	0.122733	0.0185537	-0.0227595	-0.00477232	-0.0348275	-0.0369092	-0.0343664	-0.0410165
52.0595	0.107568	0.0198635	-0.030914	-0.00719809	-0.0320098	-0.0291237	-0.0378507	-0.0442028
52.1795	0.115338	0.0202377	-0.0278623	-0.0105546	-0.0366993	-0.0318979	-0.0340289	-0.0410956
52.2995	0.113314	0.0220104	-0.0324201	-0.00766344	-0.0391286	-0.0352587	-0.0394389	-0.0370781
52.4195	0.115308	0.0211339	-0.0308744	-0.0111783	-0.0305462	-0.0332203	-0.0354881	-0.0385822
52.5395	0.106679	0.0154516	-0.0350359	-0.0144457	-0.0396364	-0.0335982	-0.0379499	-0.0399675
52.6595	0.104201	0.0124775	-0.0360069	-0.011812	-0.0384018	-0.0373269	-0.0405507	-0.0399478
52.7795	0.110273	0.0192529	-0.0371959	-0.0131783	-0.0338119	-0.0331408	-0.0384463	-0.0458553
52.8995	0.11052	0.011473	-0.0406242	-0.0128021	-0.0346482	-0.0405286	-0.0379499	-0.042857
53.0195	0.103421	0.00259988	-0.0448155	-0.019218	-0.0375555	-0.0399618	-0.0409776	-0.0450439
53.1395	0.0994718	0.0134032	-0.0334407	-0.0100397	-0.0348175	-0.0365712	-0.0427843	-0.0431638
53.2595	0.111004	0.0144963	-0.0333614	-0.0137724	-0.0424441	-0.0361635	-0.0379201	-0.0396608
53.3795	0.106659	0.00308244	-0.0403567	-0.0121288	-0.0415182	-0.041155	-0.0331652	-0.0434012
53.4995	0.101881	0.000797692	-0.0372752	-0.0072971	-0.0367391	-0.035726	-0.0402033	-0.0401457
53.6195	0.107854	0.0104586	-0.0341144	-0.0189408	-0.0379936	-0.0402899	-0.0416625	-0.0522082
53.7395	0.100272	0.00985789	-0.0375923	-0.0225745	-0.0403831	-0.0413738	-0.0440847	-0.0429362
53.8595	0.100064	0.00837084	-0.0343919	-0.0217923	-0.0402338	-0.0387885	-0.0442534	-0.039453
53.9795	0.0883349	0.00623381	-0.0346396	-0.0183566	-0.0391087	-0.0333396	-0.0392206	-0.0433122
54.0995	0.0980994	0.00837084	-0.0364033	-0.019822	-0.0364205	-0.0363425	-0.040382	-0.0515155
54.2195	0.0981587	-0.00455964	-0.0416844	-0.02002	-0.0437683	-0.044307	-0.0394092	-0.0478344
54.3395	0.0919682	0.0072974	-0.0367996	-0.018119	-0.0422947	-0.0420996	-0.0393595	-0.0378895
54.4595	0.0872291	0.0108624	-0.0452118	-0.0154358	-0.040861	-0.0393851	-0.042139	-0.0454397
54.5795	0.0944365	0.00797692	-0.0469061	-0.0171784	-0.0466855	-0.042557	-0.0448093	-0.0444403
54.6995	0.105445	-0.000514068	-0.0365915	-0.0167328	-0.0352058	-0.0409661	-0.0384363	-0.0444996
54.8195	0.0824999	-0.00763223	-0.0374734	-0.0125546	-0.0430614	-0.0442473	-0.0432508	-0.0436882
54.9395	0.081246	-0.00739588	-0.0356007	-0.0170596	-0.0431112	-0.0448738	-0.046348	-0.041719
55.0595	0.0764871	0.00917838	-0.0396631	-0.0199903	-0.0441367	-0.0417814	-0.0430721	-0.0467855
55.1795	0.0858074	0.00307259	-0.0443696	-0.0204259	-0.0425835	-0.0416223	-0.0390022	-0.0519905
55.2995	0.0859653	-0.000298396	-0.0428041	-0.0210101	-0.0441964	-0.042378	-0.0419206	-0.0416893
55.4195	0.080466	-0.00709059	-0.0322319	-0.0243369	-0.0463968	-0.0375058	-0.0419107	-0.0428471
55.5395	0.0916918	-0.00248171	-0.0362447	-0.0240398	-0.0400147	-0.0505215	-0.0429927	-0.0432726
55.6595	0.0729723	-0.00614518	-0.0509784	-0.019624	-0.0372966	-0.0408468	-0.0471917	-0.0444403
55.7795	0.0847904	0.0042642	-0.0417439	-0.0213963	-0.0452319	-0.0471508	-0.0445909	-0.0530592
55.8995	0.0845436	-0.0080754	-0.0414169	-0.0271092	-0.0485573	-0.0431536	-0.0406004	-0.0463699
56.0195	0.0854125	0.00511114	-0.0399802	-0.0282181	-0.0473327	-0.0391564	-0.0401934	-0.0443413
56.1395	0.0760034	-0.000587928	-0.047897	-0.0237329	-0.042703	-0.0476976	-0.0418015	-0.0454991
56.2595	0.0782446	0.00318092	-0.0411989	-0.0258517	-0.0493339	-0.047817	-0.0442832	-0.0442523
56.3795	0.0735548	-0.0087943	-0.0371563	-0.0249111	-0.0478504	-0.0456394	-0.0467152	-0.0397894
56.4995	0.0843067	-0.00922762	-0.0450235	-0.0230002	-0.042474	-0.0390371	-0.0487701	-0.0513868
56.6195	0.0732981	-0.0121722	-0.052752	-0.0332875	-0.0466656	-0.0422686	-0.0444122	-0.0467657
56.7395	0.0737918	-0.0174113	-0.0422294	-0.0291785	-0.0479201	-0.0447644	-0.0472215	-0.0445392
56.8595	0.0654885	-0.0063126	-0.0367501	-0.0234953	-0.0450825	-0.0477573	-0.044442	-0.0485765
56.9795	0.0581231	-0.00360438	-0.0519792	-0.0248814	-0.0435692	-0.0481749	-0.04607	-0.0503379
57.0995	0.067157	0.00413618	-0.059024	-0.0290795	-0.0444852	-0.0432431	-0.0467947	-0.0517827
57.2195	0.0657353	-0.0134229	-0.0509884	-0.0325548	-0.0470141	-0.0436408	-0.0483929	-0.043896
57.3395	0.0623389	-0.0148016	-0.0536141	-0.0285052	-0.0505785	-0.0502431	-0.0444321	-0.0482104
57.4595	0.0545096	-0.0120048	-0.0425167	-0.0241091	-0.0485971	-0.0452814	-0.0451369	-0.0490218
57.5795	0.0585674	-0.0146637	-0.0428833	-0.0261488	-0.046357	-0.0485627	-0.0449681	-0.0531086
57.6995	0.0664955	-0.0120737	-0.0486896	-0.0277131	-0.0510365	-0.0462062	-0.0469336	-0.0451626
57.8195	0.0441329	-0.0199226	-0.0558137	-0.0319409	-0.0525299	-0.0503425	-0.0491374	-0.0481115
57.9395	0.052762	-0.0145554	-0.0486995	-0.0307132	-0.0471136	-0.0566664	-0.0477079	-0.0488239
58.0595	0.0699413	-0.0122017	-0.0532574	-0.03003	-0.0558952	-0.0502829	-0.0467748	-0.0403634
58.1795	0.0606013	-0.0176575	-0.0442408	-0.0314954	-0.0483383	-0.0437601	-0.0529195	-0.042956
58.2995	0.0668213	-0.00649971	-0.0548031	-0.0298518	-0.0483283	-0.0523511	-0.0452759	-0.0419763
58.4195	0.0595843	-0.0187802	-0.0475601	-0.0318122	-0.0480993	-0.0484036	-0.0501003	-0.0563642
58.5395	0.0431061	-0.00556415	-0.0489076	-0.0307429	-0.048856	-0.0517644	-0.05014	-0.0545336
58.6595	0.0569087	-0.0257526	-0.0498885	-0.0338023	-0.0516637	-0.0517147	-0.0469138	-0.0504765
58.7795	0.0563163	-0.0109215	-0.0477285	-0.0323073	-0.0448137	-0.0472204	-0.0460005	-0.047211
58.8995	0.0584193	-0.00845947	-0.0496904	-0.030733	-0.047024	-0.046067	-0.0501697	-0.0498036
59.0195	0.0477465	-0.028451	-0.0508992	-0.0350895	-0.051823	-0.0507999	-0.048641	-0.0463501
59.1395	0.0453572	-0.0333061	-0.059678	-0.0372182	-0.0535056	-0.0499945	-0.0496635	-0.0485864
59.2595	0.0572543	-0.0190757	-0.0475105	-0.0399608	-0.051823	-0.0480258	-0.0528996	-0.0504072
59.3795	0.0463642	-0.0252208	-0.0526728	-0.0303666	-0.0516637	-0.0526295	-0.0454148	-0.0468053
59.4995	0.0566915	-0.0275351	-0.0486104	-0.0351984	-0.0553675	-0.0502033	-0.0493955	-0.0524061
59.6195	0.0615195	-0.0289336	-0.0589844	-0.0345647	-0.0550688	-0.0448937	-0.0486112	-0.0494968
59.7395	0.0539567	-0.0251027	-0.0550211	-0.0345746	-0.0556562	-0.0523014	-0.0492565	-0.0451132
59.8595	0.0318803	-0.0177659	-0.0610751	-0.0349112	-0.052968	-0.0527389	-0.055282	-0.0472704
59.9795	0.057353	-0.0200211	-0.0537627	-0.0368618	-0.0489854	-0.0512772	-0.0498521	-0.0530691
60.0995	0.0376462	-0.0134524	-0.0475204	-0.0300993	-0.0514447	-0.0558909	-0.0485815	-0.0523566
60.2195	0.0399072	-0.0211536	-0.0527025	-0.0373865	-0.0532368	-0.0464249	-0.0507455	-0.0551867
60.3395	0.0297971	-0.0250731	-0.0545355	-0.037634	-0.05022	-0.0502531	-0.0479958	-0.0581355
60.4595	0.0479044	-0.0298593	-0.0547833	-0.038941	-0.0480794	-0.0510485	-0.0539717	-0.049576
60.5795	0.0344276	-0.0271511	-0.0521476	-0.0393073	-0.0559649	-0.0499945	-0.0508547	-0.0496057
60.6995	0.0497803	-0.02074	-0.0600842	-0.0381984	-0.0555268	-0.052361	-0.0489488	-0.0468448
60.8195	0.0427013	-0.0282048	-0.0432995	-0.0419806	-0.0570103	-0.0507204	-0.0517183	-0.0501004
60.9395	0.0465617	-0.0359651	-0.0544067	-0.0398915	-0.0520719	-0.0560798	-0.0515496	-0.0634889
61.0595	0.035178	-0.0284215	-0.0641962	-0.0360895	-0.0522113	-0.0482644	-0.0550438	-0.0540487
61.1795	0.0264402	-0.0245906	-0.0617984	-0.0417529	-0.0585237	-0.0566465	-0.049594	-0.0507733
61.2995	0.0220961	-0.035906	-0.0570027	-0.0391489	-0.0555865	-0.0563781	-0.0506065	-0.0584621
61.4195	0.0282372	-0.0269541	-0.0544662	-0.0394558	-0.0582548	-0.0525499	-0.0515099	-0.0542466
61.5395	0.0337167	-0.0247875	-0.0561407	-0.0405153	-0.0523706	-0.0554036	-0.0548254	-0.0529503
61.6595	0.0309424	-0.0274071	-0.054377	-0.0394855	-0.0548896	-0.056915	-0.0486112	-0.0379291
61.7795	0.0236165	-0.0241966	-0.0602527	-0.0445846	-0.0544714	-0.0517147	-0.0539915	-0.0514759
61.8995	0.0327097	-0.0218725	-0.0619173	-0.0351489	-0.0572393	-0.0546281	-0.0539618	-0.0540685
62.0195	0.0383867	-0.0431837	-0.0636909	-0.0387628	-0.0524005	-0.0547374	-0.0488296	-0.049764
62.1395	0.0292837	-0.0426223	-0.0536933	-0.0435945	-0.0490651	-0.0521323	-0.05691	-0.050714
62.2595	0.0202103	-0.0297017	-0.0503344	-0.0457727	-0.0526594	-0.0482942	-0.0547261	-0.0503676
62.3795	0.0224515	-0.030204	-0.0548229	-0.046842	-0.0533563	-0.0567559	-0.0541901	-0.05298
62.4995	0.0374587	-0.0267571	-0.0479465	-0.0441391	-0.0576475	-0.0569349	-0.0549544	-0.0447371
62.6195	0.0242583	-0.0304994	-0.0665643	-0.0454163	-0.0580458	-0.0530173	-0.0523636	-0.0527128
62.7395	0.0288493	-0.0341136	-0.0636116	-0.0395449	-0.0578466	-0.0509391	-0.0517878	-0.0551768
62.8595	0.0218196	-0.0351772	-0.0692494	-0.041842	-0.0579163	-0.0592218	-0.0555897	-0.0655076
62.9795	0.019065	-0.0306274	-0.0643944	-0.0394459	-0.0573986	-0.0531266	-0.051361	-0.0543555
63.0995	0.0316631	-0.032016	-0.0539807	-0.0446341	-0.059121	-0.0559406	-0.0476484	-0.0606489
63.2195	0.028326	-0.0441685	-0.0536339	-0.0385053	-0.0568908	-0.0572034	-0.0559471	-0.0530295
63.3395	0.026924	-0.0258511	-0.0567352	-0.0460698	-0.0564229	-0.0549264	-0.055421	-0.0453902
63.4595	0.02179	-0.0402884	-0.0599455	-0.0471688	-0.0619885	-0.0577403	-0.0554706	-0.0541576
63.5795	0.0263218	-0.0381316	-0.0584692	-0.0411588	-0.0584938	-0.0566565	-0.0520757	-0.0531581
63.6995	0.0247519	-0.0354924	-0.0624622	-0.0400598	-0.0529381	-0.0647403	-0.0560067	-0.0507337
63.8195	0.0215728	-0.0412141	-0.0658013	-0.0442777	-0.0623768	-0.0584363	-0.0515496	-0.0533758
63.9395	0.0181962	-0.0317009	-0.0670894	-0.0485945	-0.0585734	-0.058148	-0.0524033	-0.052693
64.0595	0.0107815	-0.042711	-0.0672777	-0.0498421	-0.0597184	-0.0529477	-0.0517481	-0.0557903
64.1795	0.0180481	-0.0423269	-0.0642655	-0.0523372	-0.0546407	-0.0555429	-0.0573369	-0.053267
64.2995	0.0139211	-0.038043	-0.0580629	-0.0464262	-0.0638404	-0.0566068	-0.0549346	-0.0516243
64.4195	0.0175643	-0.0456555	-0.0542977	-0.0484559	-0.0626058	-0.0565968	-0.0545077	-0.0491307
64.5395	0.00327788	-0.0334144	-0.061947	-0.0440103	-0.0565224	-0.0541607	-0.0553416	-0.0583136
64.6595	0.0177716	-0.0363097	-0.06487	-0.0451094	-0.0581752	-0.0549065	-0.0570192	-0.054118
64.7795	0.00875747	-0.0441389	-0.0653951	-0.0542877	-0.0583146	-0.0593213	-0.0541107	-0.0562455
64.8995	0.0156785	-0.0408398	-0.0682685	-0.0483767	-0.0586133	-0.054459	-0.057446	-0.0502687
65.0195	-0.00150072	-0.0334932	-0.0679217	-0.0527629	-0.0603059	-0.0580585	-0.0588259	-0.0644389
65.1395	0.00750358	-0.0432132	-0.0652762	-0.053258	-0.0580358	-0.0643327	-0.0539518	-0.0561168
65.2595	0.0075332	-0.0438238	-0.0632054	-0.0506738	-0.05708	-0.0610613	-0.0545871	-0.052317
65.3795	0.0124796	-0.0361226	-0.0627	-0.0467133	-0.0615604	-0.0567957	-0.0573269	-0.053168
65.4995	0.0113738	-0.042711	-0.0670894	-0.0500797	-0.0644378	-0.0524505	-0.0578928	-0.0558398
65.6195	0.00772079	-0.0516924	-0.0587367	-0.0512579	-0.0583445	-0.0558511	-0.0539717	-0.0528118
65.7395	0.0141877	-0.0456752	-0.0682784	-0.0521193	-0.0557657	-0.0602162	-0.0566718	-0.0556518
65.8595	0.00901417	-0.0497425	-0.0635521	-0.0488025	-0.0586033	-0.0601068	-0.0541305	-0.0532769
65.9795	-0.00357407	-0.0397959	-0.0601536	-0.0519609	-0.065523	-0.0614491	-0.0541007	-0.0559783
66.0995	0.00497606	-0.0538196	-0.0638494	-0.0520896	-0.0593401	-0.0506508	-0.0620521	-0.0542862
66.2195	-0.00642741	-0.0431738	-0.0693188	-0.0524164	-0.0585635	-0.0649591	-0.0546566	-0.0539102
66.3395	0.0132892	-0.0479403	-0.0713401	-0.0517035	-0.0557359	-0.0580485	-0.0528698	-0.0609557
66.4595	-0.00328775	-0.039924	-0.0746693	-0.0495747	-0.0647663	-0.0614193	-0.0636602	-0.0526633
66.5795	-0.00444291	-0.0429178	-0.0704583	-0.0533174	-0.0660009	-0.0629804	-0.0585976	-0.0543357
66.6995	0.000591401	-0.0423269	-0.0652564	-0.0499906	-0.0606543	-0.0552346	-0.0540015	-0.0595407
66.8195	-0.0149479	-0.0470047	-0.0699034	-0.0544659	-0.0632629	-0.059719	-0.0536739	-0.0565423
66.9395	0.00652614	-0.0443654	-0.0592519	-0.0548817	-0.0573787	-0.0707063	-0.0580019	-0.0472506
67.0595	0.00968554	-0.051328	-0.0635125	-0.0498817	-0.0628248	-0.0640841	-0.057317	-0.0633207
67.1795	-0.00734561	-0.0442374	-0.0616795	-0.0485252	-0.0629642	-0.0535144	-0.06098	-0.0528514
67.2995	-0.000130325	-0.0475168	-0.0621848	-0.0571788	-0.0615604	-0.0547872	-0.0615458	-0.0565423
67.4195	-0.00144148	-0.0552968	-0.0684766	-0.0548025	-0.062566	-0.0603156	-0.0539121	-0.0556617
67.5395	-0.00757269	-0.0412436	-0.0649789	-0.0571095	-0.0635616	-0.0585258	-0.0579225	-0.0525644
67.6595	0.00998173	-0.0521454	-0.0694773	-0.0613273	-0.0627054	-0.0631991	-0.0526614	-0.0550284
67.7795	0.0062102	-0.0543514	-0.0679911	-0.0553471	-0.0663593	-0.0559306	-0.0545673	-0.0640332
67.8995	-0.00745421	-0.0560945	-0.0680803	-0.0507728	-0.0612716	-0.0605343	-0.0606524	-0.0590558
68.0195	-0.00902404	-0.0483441	-0.0593213	-0.0554659	-0.0658715	-0.0636267	-0.0561854	-0.0551372
68.1395	-0.00101693	-0.0482653	-0.0710726	-0.0610996	-0.0617794	-0.0603753	-0.0620123	-0.0516144
68.2595	-0.00856	-0.0478615	-0.0639386	-0.054852	-0.069187	-0.0612701	-0.0593123	-0.0568095
68.3795	-0.00284346	-0.052431	-0.0711023	-0.052951	-0.0700532	-0.0587645	-0.0531875	-0.0538211
68.4995	-0.0104853	-0.0610677	-0.0722715	-0.0595946	-0.0638205	-0.0646409	-0.053664	-0.0581355
68.6195	-0.00227082	-0.0458919	-0.0701511	-0.0567926	-0.0647066	-0.0572233	-0.06097	-0.0603224
68.7395	-0.0141679	-0.0540855	-0.0725192	-0.0552877	-0.0657321	-0.0612204	-0.0586968	-0.0606489
68.8595	-0.00792812	-0.053662	-0.0628586	-0.0614264	-0.0615604	-0.0611608	-0.0546963	-0.0498728
68.9795	0.00181666	-0.0640911	-0.0704583	-0.0555253	-0.0596786	-0.0627517	-0.055967	-0.0600651
69.0995	-0.0119564	-0.0645736	-0.0732524	-0.05906	-0.0652243	-0.0596295	-0.0569894	-0.0571064
69.2195	0.000353458	-0.0518697	-0.0679812	-0.0568619	-0.0680918	-0.0614193	-0.0588159	-0.060263
69.3395	-0.0104458	-0.0485213	-0.0713005	-0.058961	-0.0663295	-0.0603951	-0.0601759	-0.0607083
69.4595	-0.00948808	-0.0526476	-0.0653158	-0.050149	-0.0637607	-0.0581778	-0.0586373	-0.0588678
69.5795	-0.022876	-0.042061	-0.0678821	-0.061258	-0.0653239	-0.0574221	-0.058131	-0.0457267
69.6995	-0.00782939	-0.0572565	-0.070914	-0.0557926	-0.0638404	-0.0585059	-0.060027	-0.0489922
69.8195	-0.0192724	-0.0631161	-0.0773148	-0.0603471	-0.0593202	-0.0588937	-0.0586075	-0.0594318
69.9395	-0.0198746	-0.0529726	-0.0797027	-0.0539807	-0.0665087	-0.0649889	-0.0582303	-0.05582
70.0595	-0.0164486	-0.0605064	-0.0633441	-0.06306	-0.0622175	-0.0630301	-0.0638389	-0.0546325
70.1795	-0.0124401	-0.058261	-0.0693981	-0.0576738	-0.0654334	-0.0604946	-0.0579126	-0.0545336
70.2995	-0.0212865	-0.0623578	-0.073084	-0.0590006	-0.0686294	-0.0645216	-0.0572674	-0.0574824
70.4195	-0.0192032	-0.0653615	-0.0739955	-0.0581986	-0.0639001	-0.0657844	-0.0598384	-0.0700892
70.5395	-0.0184035	-0.0555528	-0.0699133	-0.0563768	-0.0627253	-0.0601068	-0.0548055	-0.0602234
70.6595	-0.0206151	-0.0589799	-0.0678325	-0.0636145	-0.0690077	-0.0631892	-0.056503	-0.0527425
70.7795	-0.0064669	-0.0551097	-0.0709735	-0.0614957	-0.0647165	-0.0618667	-0.059491	-0.0489427
70.8995	-0.0219578	-0.0627813	-0.0698737	-0.0532183	-0.0644676	-0.0542999	-0.0636602	-0.0609062
71.0195	-0.0139409	-0.0567444	-0.0747288	-0.0592481	-0.0640893	-0.0655756	-0.0607517	-0.0526535
71.1395	-0.0201906	-0.0626533	-0.0779093	-0.0671294	-0.0670961	-0.063567	-0.0584189	-0.0604609
71.2595	-0.0215333	-0.0601125	-0.0739262	-0.0587531	-0.0677532	-0.0601466	-0.0571383	-0.0523269
71.3795	-0.00777015	-0.0561339	-0.068219	-0.0630303	-0.0699636	-0.065148	-0.0605134	-0.062727
71.4995	-0.0271017	-0.0588913	-0.0720634	-0.0640006	-0.0644079	-0.0688469	-0.0596796	-0.0590162
71.6195	-0.0195389	-0.0696355	-0.0677929	-0.0573273	-0.0656325	-0.0608824	-0.0606425	-0.059511
71.7395	-0.00916226	-0.0563111	-0.0732722	-0.0624561	-0.0684701	-0.0636864	-0.0563243	-0.0547117
71.8595	-0.0290566	-0.06157	-0.0647213	-0.0569907	-0.0698242	-0.0660528	-0.0597093	-0.0606687
71.9795	-0.0345066	-0.0514954	-0.0743919	-0.0608026	-0.0658814	-0.0605343	-0.0559074	-0.0520004
72.0995	-0.0299551	-0.0583595	-0.0778994	-0.0668521	-0.0630439	-0.060942	-0.0644543	-0.0591448
72.2195	-0.0295799	-0.0642093	-0.073728	-0.0624066	-0.070551	-0.0666793	-0.0573269	-0.0576605
72.3395	-0.0302513	-0.0458525	-0.0647907	-0.0640501	-0.0669169	-0.0641537	-0.0574063	-0.053168
72.4595	-0.03424	-0.0686901	-0.0733812	-0.0584461	-0.0636711	-0.0684392	-0.0604042	-0.0570569
72.5795	-0.0236955	-0.0676659	-0.0727273	-0.0601689	-0.0641092	-0.0648099	-0.062201	-0.0563345
72.6995	-0.0162808	-0.0577292	-0.0780481	-0.0659809	-0.066658	-0.0580187	-0.0643352	-0.0620145
72.8195	-0.0379227	-0.0644161	-0.0697449	-0.0669314	-0.0718553	-0.0630202	-0.0617344	-0.0662497
72.9395	-0.0429382	-0.0672326	-0.0699034	-0.0668224	-0.0684601	-0.0595003	-0.0618138	-0.0619551
73.0595	-0.0213753	-0.0691825	-0.0760367	-0.0650898	-0.0673251	-0.0646807	-0.0539121	-0.0640925
73.1795	-0.0256603	-0.0614321	-0.061184	-0.0625947	-0.0711484	-0.0606338	-0.060156	-0.0529008
73.2995	-0.0233105	-0.0697537	-0.0790785	-0.0651888	-0.0680818	-0.069344	-0.0575949	-0.0652008
73.4195	-0.0233203	-0.0663266	-0.0776121	-0.0689908	-0.0663494	-0.0626622	-0.0620719	-0.0552164
73.5395	-0.0299057	-0.0621412	-0.0718652	-0.064169	-0.0703419	-0.0593113	-0.0635907	-0.0562653
73.6595	-0.0328677	-0.0561339	-0.079891	-0.0603471	-0.0623469	-0.0674349	-0.0543985	-0.0543753
73.7795	-0.0309029	-0.0658243	-0.075026	-0.0634561	-0.0707601	-0.0644321	-0.05962	-0.0583829
73.8995	-0.0328973	-0.0749042	-0.0843597	-0.0599511	-0.0713276	-0.0640841	-0.0619925	-0.0607479
74.0195	-0.0225107	-0.0667402	-0.0826158	-0.0681591	-0.0646767	-0.0630699	-0.061923	-0.0558398
74.1395	-0.0390087	-0.0735255	-0.0754223	-0.0658125	-0.0699735	-0.0666793	-0.0611289	-0.0547612
74.2595	-0.0360468	-0.0681879	-0.0696458	-0.0623868	-0.0628647	-0.0682901	-0.0646727	-0.0596099
74.3795	-0.0435504	-0.0714279	-0.0735497	-0.0656838	-0.0702125	-0.0620457	-0.0577141	-0.0627765
74.4995	-0.0299353	-0.0676364	-0.0730047	-0.0611689	-0.0636512	-0.0649392	-0.0602454	-0.0568194
74.6195	-0.0379326	-0.0607821	-0.0732524	-0.0611491	-0.065981	-0.0671665	-0.0640573	-0.0620046
74.7395	-0.0384262	-0.0741952	-0.0715581	-0.0698126	-0.0716163	-0.0580386	-0.0596895	-0.0562158
74.8595	-0.0502147	-0.0538294	-0.0679911	-0.0632779	-0.0674147	-0.0687475	-0.0601263	-0.0530889
75.0995	-0.0356223	-0.0714968	-0.0759277	-0.067565	-0.0695454	-0.0651381	-0.0625682	-0.060926
75.2995	-0.0426322	-0.0637168	-0.0764528	-0.069971	-0.0711484	-0.0677134	-0.0603248	-0.0532769
75.4995	-0.0420102	-0.066947	-0.0798712	-0.0648125	-0.0708895	-0.0686182	-0.0604141	-0.0556913
75.6995	-0.0356519	-0.0795525	-0.0701016	-0.0701294	-0.0674844	-0.0686977	-0.0624888	-0.0591053
75.8995	-0.0381498	-0.0732596	-0.0734109	-0.0678522	-0.0672156	-0.0615486	-0.0610197	-0.0554242
76.0995	-0.0447352	-0.0711423	-0.0803864	-0.0712779	-0.0691571	-0.0667489	-0.0612182	-0.0610052
76.2995	-0.043116	-0.0720778	-0.0717463	-0.0663769	-0.0680918	-0.0634974	-0.0619925	-0.0649732
76.4995	-0.0390384	-0.0660114	-0.0767104	-0.0657927	-0.0680221	-0.0701892	-0.0610892	-0.0607083
76.6995	-0.0394135	-0.0724816	-0.0771959	-0.0652878	-0.0711484	-0.0654165	-0.0609105	-0.0612328
76.8995	-0.0491287	-0.0682962	-0.0768591	-0.0741592	-0.0695553	-0.0684492	-0.0638686	-0.0589568
77.0995	-0.0373698	-0.0758299	-0.0795838	-0.0676541	-0.0700631	-0.0607929	-0.0603347	-0.0573241
77.2995	-0.038209	-0.0732301	-0.0813178	-0.0666046	-0.0701029	-0.0658043	-0.0644146	-0.0578881
77.4995	-0.0500469	-0.0705711	-0.0720139	-0.0648521	-0.069635	-0.0601963	-0.0621811	-0.0565819
77.6995	-0.0562077	-0.0679614	-0.0747981	-0.0741988	-0.0704116	-0.0667886	-0.0656753	-0.0599662
77.8995	-0.0541541	-0.0674985	-0.0770572	-0.0667234	-0.0722734	-0.0702091	-0.0625881	-0.0620838
78.0995	-0.0551513	-0.0762534	-0.0733713	-0.0701195	-0.0708995	-0.0668682	-0.0609502	-0.0542367
78.2995	-0.0406378	-0.0776124	-0.0727273	-0.0667927	-0.0676238	-0.063567	-0.0600965	-0.0575319
78.4995	-0.05292	-0.0758693	-0.0786525	-0.070773	-0.0739461	-0.0678426	-0.0610395	-0.0640332
78.6995	-0.0620822	-0.0802714	-0.0827446	-0.0682086	-0.0710488	-0.0690159	-0.0615855	-0.0599167
78.8995	-0.049336	-0.0722059	-0.0807035	-0.069466	-0.0711384	-0.0639946	-0.0611686	-0.0594021
79.0995	-0.0566323	-0.0749141	-0.0818132	-0.0704759	-0.0691173	-0.0674349	-0.0636999	-0.0583928
79.2995	-0.0510243	-0.0792078	-0.0737082	-0.0692383	-0.0700432	-0.0685486	-0.0613969	-0.0570866
79.4995	-0.0495631	-0.0784791	-0.0816646	-0.0732185	-0.0691969	-0.0726154	-0.0636304	-0.0544841
79.6995	-0.0504517	-0.0753966	-0.0782859	-0.0720304	-0.0732691	-0.0629108	-0.0603248	-0.0644884
79.8995	-0.0629906	-0.0772678	-0.0796235	-0.072169	-0.0714769	-0.0677233	-0.0640076	-0.0528118
80.0995	-0.050274	-0.0727869	-0.0775725	-0.0708027	-0.0670264	-0.0693242	-0.0651988	-0.0605896
80.2995	-0.0539863	-0.0833342	-0.0782066	-0.068268	-0.0742349	-0.0686082	-0.0629653	-0.0623114
80.4995	-0.0646591	-0.0756921	-0.086054	-0.0737136	-0.0693064	-0.061469	-0.0642359	-0.0599563
80.6995	-0.0621711	-0.0831372	-0.0790389	-0.0742087	-0.0702125	-0.0682105	-0.0620123	-0.0591448
80.8995	-0.0557832	-0.0756034	-0.0759772	-0.072575	-0.0692965	-0.0671665	-0.065447	-0.0613614
81.0995	-0.0676013	-0.0816107	-0.0814664	-0.0687136	-0.0714471	-0.0689861	-0.0613969	-0.0646269
81.2995	-0.065607	-0.086387	-0.0753926	-0.0732086	-0.0687787	-0.0689761	-0.0669658	-0.0575715
81.4995	-0.0599694	-0.0761845	-0.079564	-0.0707136	-0.0714072	-0.0686082	-0.0626774	-0.0605896
81.6995	-0.0667522	-0.0818176	-0.0787218	-0.0735948	-0.0743245	-0.0675642	-0.060702	-0.0573142
81.8995	-0.0625858	-0.0861999	-0.0827644	-0.0752879	-0.0715168	-0.0681011	-0.0660128	-0.057146
82.0995	-0.064511	-0.0769132	-0.0755115	-0.0708027	-0.0764253	-0.0728938	-0.0662312	-0.0524852
82.2995	-0.0654687	-0.0802616	-0.0813971	-0.0726245	-0.0712778	-0.0657048	-0.0654371	-0.0634394
82.4995	-0.0674137	-0.0815714	-0.0896705	-0.0715651	-0.0720644	-0.0674648	-0.0588755	-0.0623411
82.6995	-0.0604828	-0.0839841	-0.0792271	-0.0707631	-0.0724825	-0.0686281	-0.058667	-0.0545039
82.8995	-0.0639779	-0.0761155	-0.0762943	-0.0783968	-0.0722734	-0.0680017	-0.065308	-0.0613911
83.0995	-0.0646887	-0.0739391	-0.0850235	-0.0707433	-0.0740755	-0.0690955	-0.0625682	-0.0550679
83.2995	-0.0635336	-0.0861113	-0.0777805	-0.072971	-0.0714769	-0.0704279	-0.0635907	-0.0585016
83.4995	-0.0723207	-0.0829599	-0.0841615	-0.0724562	-0.0765846	-0.0668483	-0.0627271	-0.0601047
83.6995	-0.0688058	-0.0862393	-0.0826753	-0.0752582	-0.0701029	-0.0700699	-0.0649407	-0.0629645
83.8995	-0.0742953	-0.0851856	-0.0799108	-0.0733572	-0.0769131	-0.0656253	-0.0608608	-0.056671
84.0995	-0.0749766	-0.0818471	-0.0848551	-0.0726344	-0.0725024	-0.0651679	-0.0646429	-0.0600552
84.2995	-0.068717	-0.0846242	-0.0745702	-0.0747433	-0.0697545	-0.0717702	-0.0636304	-0.0596495
84.4995	-0.0746902	-0.0809214	-0.0812881	-0.071476	-0.0750513	-0.0690557	-0.0663603	-0.0564335
84.6995	-0.0726662	-0.0866726	-0.0871836	-0.0803671	-0.0746032	-0.0710245	-0.0635411	-0.0612229
84.8995	-0.066772	-0.07129	-0.0797127	-0.0747829	-0.0702025	-0.0691352	-0.0596796	-0.0610349
85.0995	-0.0716592	-0.0785972	-0.0783255	-0.0721294	-0.0701328	-0.0664108	-0.0669658	-0.0571163
85.2995	-0.0729427	-0.0876377	-0.0861432	-0.0750998	-0.0740855	-0.063925	-0.0667772	-0.0640629
85.4995	-0.0747001	-0.0841023	-0.0836364	-0.0770899	-0.0766941	-0.0714122	-0.0664695	-0.0606588
85.6995	-0.0734067	-0.091124	-0.0820312	-0.0784463	-0.0736872	-0.0699904	-0.0623995	-0.0561564
85.8995	-0.0612332	-0.0770609	-0.0811791	-0.077377	-0.0710588	-0.0633881	-0.0640374	-0.0592537
86.0995	-0.0776423	-0.085156	-0.083785	-0.0747235	-0.0757582	-0.0718497	-0.0624293	-0.0557606
86.2995	-0.0774843	-0.0875294	-0.0831211	-0.0786938	-0.0716561	-0.0673156	-0.0626874	-0.0640332
86.4995	-0.0705731	-0.0892922	-0.0850533	-0.0773374	-0.0762859	-0.0712233	-0.0619329	-0.0615098
86.6995	-0.0741077	-0.0951026	-0.0757394	-0.0780503	-0.0700731	-0.0714321	-0.064494	-0.0588579
86.8995	-0.0793503	-0.072068	-0.0841714	-0.074971	-0.0729107	-0.0673653	-0.0619528	-0.0576704
87.0995	-0.0750358	-0.087106	-0.0753827	-0.0771988	-0.0716263	-0.0677134	-0.0607517	-0.0589172
87.2995	-0.074394	-0.0951124	-0.0821204	-0.0787632	-0.0746928	-0.0698611	-0.0669062	-0.0616088
87.4995	-0.0736042	-0.0841712	-0.0827347	-0.0756245	-0.0758179	-0.0673256	-0.06369	-0.058749
87.6995	-0.0808214	-0.0820638	-0.0823384	-0.0778622	-0.0683506	-0.0668582	-0.0664992	-0.0577199
87.8995	-0.0744335	-0.084772	-0.0849244	-0.0742582	-0.0727314	-0.069344	-0.0620421	-0.0582246
88.0995	-0.0739991	-0.0954866	-0.0800694	-0.0772879	-0.0738067	-0.0678327	-0.064226	-0.0552164
88.2995	-0.0779385	-0.0854318	-0.0780679	-0.0785849	-0.073279	-0.0719691	-0.0630447	-0.0567699
88.4995	-0.0771388	-0.0869385	-0.0809413	-0.0829414	-0.0749617	-0.070408	-0.0632333	-0.0605995
88.6995	-0.0848497	-0.0890657	-0.0836066	-0.082179	-0.0747526	-0.0691352	-0.0607517	-0.0548502
88.8995	-0.0794293	-0.0887309	-0.0812782	-0.0766443	-0.0723133	-0.0655656	-0.0608509	-0.0658737
89.0995	-0.0814533	-0.0875097	-0.0905128	-0.0784562	-0.0724427	-0.0704279	-0.0656158	-0.0643993
89.2995	-0.086696	-0.0889574	-0.0804459	-0.0802483	-0.073518	-0.0720685	-0.0615557	-0.0588678
89.4995	-0.081167	-0.0883468	-0.0841813	-0.0793968	-0.0717059	-0.0710642	-0.0642955	-0.0555231
89.6995	-0.0851755	-0.0868991	-0.0809215	-0.0797929	-0.0739362	-0.0672063	-0.0636602	-0.0567205
89.8995	-0.0799131	-0.0971017	-0.0827743	-0.0774562	-0.0738764	-0.0636466	-0.0689511	-0.0587292
90.0995	-0.0769808	-0.0841811	-0.0869854	-0.0778127	-0.074663	-0.0686082	-0.0628263	-0.0602828
90.2995	-0.0917609	-0.0847621	-0.0860144	-0.0743176	-0.0724825	-0.0673653	-0.0623796	-0.0574527
90.4995	-0.0782742	-0.0904838	-0.0787912	-0.0819513	-0.0733786	-0.0712233	-0.0610395	-0.05866
90.6995	-0.0778101	-0.0970525	-0.0831905	-0.0770602	-0.0738665	-0.0690159	-0.0660922	-0.0574032
90.8995	-0.0857975	-0.0901588	-0.084211	-0.0791295	-0.0736872	-0.0703781	-0.0629058	-0.0556716
91.0995	-0.0792319	-0.0870469	-0.0821699	-0.0767037	-0.0734383	-0.0698611	-0.0658739	-0.056671
91.2995	-0.0771881	-0.0924436	-0.0846371	-0.0839018	-0.0769131	-0.0722176	-0.0627271	-0.0639936
91.4995	-0.0846522	-0.0877658	-0.0825861	-0.0799909	-0.0731596	-0.0738682	-0.0625087	-0.061401
91.6995	-0.0867651	-0.0956147	-0.0801585	-0.0818127	-0.0722137	-0.0676239	-0.0622704	-0.0589172
91.8995	-0.0887496	-0.0905232	-0.0782958	-0.0795453	-0.0740556	-0.0643327	-0.0645734	-0.0555825
92.0995	-0.0844251	-0.0895581	-0.0851523	-0.0781097	-0.0717557	-0.0676636	-0.0631837	-0.0609557
92.2995	-0.0878116	-0.0927095	-0.0879267	-0.078377	-0.07535	-0.0673852	-0.0628561	-0.0587589
92.4995	-0.0877524	-0.0944427	-0.0760763	-0.0778919	-0.073976	-0.0682006	-0.0636602	-0.0606588
92.6995	-0.089342	-0.0884551	-0.0822195	-0.0779513	-0.0715964	-0.0650585	-0.0637098	-0.0568293
92.8995	-0.0910401	-0.0934678	-0.082923	-0.0766542	-0.0743245	-0.0690358	-0.0637892	-0.056958
93.0995	-0.088019	-0.0916558	-0.0795938	-0.0814166	-0.0703817	-0.0705173	-0.0646429	-0.0602432
93.2995	-0.081167	-0.100352	-0.084865	-0.081684	-0.0731894	-0.0687276	-0.0643551	-0.0608468
93.4995	-0.0940416	-0.0856878	-0.075462	-0.0847533	-0.0742946	-0.0672957	-0.0621017	-0.0590954
93.6995	-0.0872291	-0.0906513	-0.0805945	-0.0850701	-0.0743245	-0.0691352	-0.0623499	-0.0606786
93.8995	-0.0987708	-0.087884	-0.0855883	-0.0788028	-0.072373	-0.0699705	-0.0638389	-0.0647951
94.0995	-0.0876043	-0.08814	-0.0857468	-0.0762978	-0.0744141	-0.0652077	-0.0653676	-0.0566809
94.2995	-0.0873969	-0.0959889	-0.0898984	-0.0765057	-0.0746829	-0.0676935	-0.0656257	-0.0628358
94.4995	-0.102305	-0.0970131	-0.0791974	-0.0808226	-0.0765547	-0.0702389	-0.0614267	-0.0540883
94.6995	-0.0914153	-0.0987365	-0.0868665	-0.0791097	-0.0755292	-0.0647204	-0.0617145	-0.0526732
94.8995	-0.0897468	-0.0912618	-0.0881744	-0.0797137	-0.0749119	-0.067256	-0.0625484	-0.0549789
95.0995	-0.0952757	-0.0941375	-0.0881546	-0.0803176	-0.0693064	-0.0704378	-0.0635609	-0.0622223
95.2995	-0.0832601	-0.0915671	-0.0776121	-0.0785156	-0.0725423	-0.0668185	-0.057992	-0.0548008
95.4995	-0.0933998	-0.0931034	-0.077077	-0.0814166	-0.0723232	-0.0717205	-0.0628462	-0.052604
95.6995	-0.0874858	-0.0957328	-0.0825663	-0.0767334	-0.0731894	-0.068648	-0.0634418	-0.0599068
95.8995	-0.0868934	-0.0944427	-0.087025	-0.0807335	-0.0757283	-0.0679122	-0.0635808	-0.0570965
96.0995	-0.0869527	-0.0908384	-0.0824275	-0.0788226	-0.0751907	-0.0695827	-0.0644841	-0.0548799
96.2995	-0.100133	-0.0982047	-0.0742432	-0.0795453	-0.0765945	-0.0674648	-0.0631341	-0.0590558
96.4995	-0.0910006	-0.0958018	-0.0747486	-0.0820998	-0.0736574	-0.0667688	-0.0666978	-0.0569382
96.6995	-0.0959471	-0.095201	-0.0907605	-0.082585	-0.0705908	-0.0693739	-0.0603347	-0.0610448
96.8995	-0.0973589	-0.0955753	-0.0804261	-0.0821394	-0.0741353	-0.076364	-0.0657547	-0.0566611
97.0995	-0.104033	-0.0903361	-0.083894	-0.0800998	-0.0733388	-0.0686878	-0.0629951	-0.0579871
97.2995	-0.0970627	-0.0950238	-0.0810305	-0.0804364	-0.0713176	-0.0693639	-0.0633028	-0.0591844
97.4995	-0.0953251	-0.0827137	-0.0885509	-0.0800602	-0.0750811	-0.0684094	-0.063005	-0.0599859
97.6995	-0.1012	-0.0887013	-0.0822888	-0.0801592	-0.0737769	-0.0657446	-0.0633922	-0.0546622
97.8995	-0.0916128	-0.100568	-0.0853109	-0.0831097	-0.0740556	-0.0658739	-0.0635708	-0.0573142
98.0995	-0.0924322	-0.102262	-0.0854793	-0.0777433	-0.0675242	-0.0741267	-0.0626874	-0.0592636
98.2995	-0.0954534	-0.101819	-0.0792668	-0.0819117	-0.0774707	-0.0655358	-0.0626477	-0.0538112
98.4995	-0.08794	-0.0925027	-0.0834976	-0.0835553	-0.0740855	-0.069533	-0.0621414	-0.0584225
98.6995	-0.097902	-0.0899914	-0.0845677	-0.0827434	-0.0730003	-0.0683298	-0.0617344	-0.0519311
98.8995	-0.099689	-0.102883	-0.087352	-0.083684	-0.0725423	-0.0656849	-0.0613175	-0.0621431
99.0995	-0.103115	-0.0967964	-0.0854199	-0.0810899	-0.0790637	-0.0718299	-0.0632631	-0.0545138
99.2995	-0.0937059	-0.0990221	-0.0853109	-0.0798622	-0.0718254	-0.0661622	-0.0592527	-0.0592933
99.4995	-0.0980106	-0.0940784	-0.0766807	-0.0795057	-0.0711085	-0.0703384	-0.0643451	-0.0594318
99.6995	-0.101565	-0.0902869	-0.0768789	-0.083684	-0.0695753	-0.0670074	-0.0647422	-0.0612822
99.8995	-0.102631	-0.0946594	-0.086708	-0.0766938	-0.07307	-0.06831	-0.0610892	-0.0562059
100.1	-0.0983166	-0.0950435	-0.0865296	-0.0810602	-0.0758876	-0.0728838	-0.0626377	-0.0601641
100.299	-0.101427	-0.0929754	-0.0804657	-0.0829711	-0.0730102	-0.0689364	-0.0626675	-0.0581256
100.499	-0.098366	-0.100519	-0.0835967	-0.0789414	-0.0755591	-0.0651679	-0.0604141	-0.056483
100.7	-0.0952757	-0.0924141	-0.0840723	-0.0820503	-0.0738665	-0.0652474	-0.0634617	-0.0564137
100.9	-0.106501	-0.0981949	-0.0835274	-0.0806048	-0.0723531	-0.0712034	-0.063144	-0.0576407
101.1	-0.0947228	-0.0945806	-0.0750062	-0.080585	-0.0734085	-0.0649889	-0.0617642	-0.0593427
101.299	-0.104142	-0.0989335	-0.0808918	-0.0818127	-0.0697445	-0.0657048	-0.0609502	-0.0551471
101.499	-0.100923	-0.0996327	-0.0820114	-0.0816246	-0.0708895	-0.0685088	-0.0667573	-0.0558794
101.7	-0.101091	-0.0904444	-0.0869656	-0.0816246	-0.0772516	-0.0668284	-0.0595207	-0.0609161
101.9	-0.101042	-0.0951026	-0.0865197	-0.0842979	-0.0723929	-0.0679421	-0.0633723	-0.0589172
102.1	-0.112445	-0.096698	-0.083894	-0.0795552	-0.0743245	-0.0692943	-0.0650896	-0.0542268
102.299	-0.108081	-0.0969245	-0.0871142	-0.0801889	-0.070541	-0.0709847	-0.0629653	-0.059036
102.499	-0.104843	-0.0914391	-0.0864107	-0.0810998	-0.0713873	-0.0708654	-0.0610495	-0.0638452
102.7	-0.0934689	-0.0932117	-0.0833986	-0.0843474	-0.0729405	-0.0628014	-0.0635808	-0.05298
102.9	-0.103737	-0.105207	-0.0804261	-0.0808127	-0.0754993	-0.0679421	-0.0634617	-0.056295
103.099	-0.105524	-0.0936451	-0.0824275	-0.0821196	-0.0733288	-0.0715614	-0.0620024	-0.0512879
103.299	-0.100311	-0.0991501	-0.0860243	-0.0806939	-0.0718752	-0.065854	-0.0598682	-0.0522873
103.499	-0.106413	-0.10431	-0.0779787	-0.0790107	-0.074882	-0.0659832	-0.0620024	-0.0596594
103.7	-0.12216	-0.0946693	-0.0808521	-0.08108	-0.0738366	-0.0666295	-0.0595406	-0.0578386
103.9	-0.102404	-0.093714	-0.0890265	-0.0803572	-0.073747	-0.0757773	-0.0620918	-0.0550382
104.099	-0.0970233	-0.0997902	-0.079356	-0.0824266	-0.0727016	-0.070219	-0.0617245	-0.0546028
104.299	-0.106748	-0.0961366	-0.0783948	-0.0815949	-0.0719847	-0.0638156	-0.0632631	-0.0547117
104.499	-0.103697	-0.0973381	-0.0825068	-0.0817632	-0.0745933	-0.0745245	-0.0619329	-0.0595011
104.7	-0.113294	-0.0899914	-0.0882735	-0.0854959	-0.069406	-0.0651281	-0.0621513	-0.0572746
104.9	-0.107212	-0.100352	-0.0808224	-0.0860009	-0.0717955	-0.0698412	-0.0606325	-0.0541279
105.099	-0.1027	-0.101395	-0.077622	-0.0811394	-0.0740158	-0.0648895	-0.0652286	-0.058749
105.299	-0.105287	-0.104586	-0.0834085	-0.0812384	-0.0722635	-0.065148	-0.0645437	-0.0592042
105.499	-0.104912	-0.105945	-0.0834976	-0.0835058	-0.0740556	-0.0671466	-0.0622307	-0.0539399
105.7	-0.113215	-0.0886324	-0.0811296	-0.0841493	-0.0693264	-0.0690457	-0.0592329	-0.0581751
105.9	-0.100943	-0.0999872	-0.0862026	-0.078575	-0.0703817	-0.0654364	-0.0606623	-0.0504864
106.099	-0.106896	-0.0900801	-0.0839237	-0.0830503	-0.0713276	-0.0658937	-0.0627966	-0.0564038
106.299	-0.112494	-0.103631	-0.0820609	-0.082684	-0.0731795	-0.067773	-0.0631738	-0.0503082
106.499	-0.108634	-0.0993963	-0.0844488	-0.0763077	-0.0685099	-0.0691551	-0.0601958	-0.0561069
106.7	-0.100429	-0.0976138	-0.0836463	-0.0789117	-0.0741851	-0.0656551	-0.0606425	-0.0548799
106.9	-0.106324	-0.0984214	-0.0776616	-0.0831295	-0.0716362	-0.066381	-0.0596696	-0.0608073
107.099	-0.110441	-0.0976434	-0.0846668	-0.0827929	-0.0726418	-0.0689861	-0.0599277	-0.0563543
107.299	-0.110184	-0.0976828	-0.0771662	-0.0794265	-0.0738067	-0.0629207	-0.0596597	-0.0596198
107.499	-0.100745	-0.0915671	-0.0889968	-0.0831691	-0.0723232	-0.0682006	-0.0591137	-0.0529503
107.7	-0.106492	-0.0973578	-0.0855189	-0.082684	-0.0695553	-0.0734108	-0.0651492	-0.0572152
107.9	-0.0922841	-0.0972987	-0.0746099	-0.0843078	-0.0726219	-0.0647006	-0.0592527	-0.0541576
108.099	-0.119001	-0.0967767	-0.0789002	-0.0825454	-0.0688385	-0.0708753	-0.062191	-0.0551768
108.299	-0.106087	-0.0938223	-0.0829725	-0.0797632	-0.0709891	-0.0615386	-0.0579821	-0.0519509
108.499	-0.114153	-0.0998001	-0.0855586	-0.0797632	-0.0703618	-0.0651381	-0.0641069	-0.0554341
108.699	-0.104418	-0.0993175	-0.0858261	-0.0758126	-0.0745335	-0.064969	-0.0638786	-0.0591745
108.899	-0.112682	-0.0994653	-0.0784048	-0.0832384	-0.0768534	-0.0678923	-0.0608013	-0.0512384
109.099	-0.109552	-0.0962252	-0.078811	-0.0851494	-0.0681814	-0.0637659	-0.0600965	-0.0575022
109.299	-0.121499	-0.0891937	-0.0887986	-0.079882	-0.0710289	-0.0670372	-0.0614366	-0.0563049
109.499	-0.104912	-0.0914588	-0.0844588	-0.0792186	-0.0667875	-0.0660827	-0.0612083	-0.0571954
109.699	-0.110885	-0.100883	-0.0768591	-0.0790008	-0.0697644	-0.0682503	-0.0613175	-0.0482995
109.899	-0.109236	-0.0958609	-0.0836066	-0.0841196	-0.073966	-0.0692446	-0.06097	-0.0553945
110.099	-0.106195	-0.100401	-0.0809809	-0.0838325	-0.0706008	-0.0660628	-0.0580218	-0.0529899
110.299	-0.103609	-0.0988054	-0.0847263	-0.0859216	-0.072592	-0.0662119	-0.0597093	-0.0603818
110.499	-0.113373	-0.0928375	-0.08	-0.0791196	-0.0701826	-0.0648298	-0.0627072	-0.0481016
110.699	-0.108279	-0.0939996	-0.0749864	-0.0832583	-0.0687887	-0.0655954	-0.0586075	-0.0549987
110.899	-0.103905	-0.0991895	-0.0748278	-0.0818919	-0.073508	-0.0646807	-0.0606524	-0.0597485
111.099	-0.119376	-0.10755	-0.0824573	-0.0840998	-0.0707103	-0.0642829	-0.0590542	-0.0521983
111.299	-0.109217	-0.0982145	-0.0825464	-0.0781097	-0.0715068	-0.066202	-0.0599178	-0.0516144
111.499	-0.113531	-0.0979191	-0.0772158	-0.083981	-0.0673251	-0.0678625	-0.0614167	-0.0550778
111.699	-0.105485	-0.100864	-0.0831509	-0.0829315	-0.0693861	-0.0657545	-0.0588656	-0.054494
111.899	-0.107805	-0.0967275	-0.0861135	-0.0793077	-0.0716263	-0.0632886	-0.0606425	-0.0532571
112.099	-0.103154	-0.0998198	-0.0796136	-0.0836543	-0.0712778	-0.0722475	-0.0599377	-0.0543159
112.299	-0.113097	-0.100696	-0.0798316	-0.0822483	-0.0732691	-0.0673753	-0.0603149	-0.0580761
112.499	-0.106758	-0.100824	-0.0771959	-0.0816939	-0.0692965	-0.0651281	-0.0580714	-0.0524061
112.699	-0.119998	-0.0916361	-0.0791776	-0.0814166	-0.071238	-0.0606835	-0.0601064	-0.0483588
112.899	-0.107982	-0.0996721	-0.0781967	-0.0779513	-0.0715466	-0.0660031	-0.0600866	-0.0537617
113.099	-0.10895	-0.094364	-0.0815358	-0.0822582	-0.0672256	-0.0664108	-0.0597689	-0.0564533
113.299	-0.111073	-0.0903263	-0.0822195	-0.0879415	-0.0715665	-0.0711139	-0.056374	-0.0548502
113.499	-0.11048	-0.0965601	-0.0830716	-0.0825157	-0.0704912	-0.060942	-0.0606226	-0.0559684
113.699	-0.104556	-0.0962154	-0.0861531	-0.0813176	-0.0718254	-0.0657048	-0.0620421	-0.0553648
113.899	-0.106343	-0.100164	-0.080545	-0.0810404	-0.0729803	-0.0638653	-0.0599873	-0.0540091
114.099	-0.121607	-0.0996622	-0.0839832	-0.0760107	-0.0658814	-0.0651281	-0.0556493	-0.0553549
114.299	-0.105001	-0.102764	-0.076106	-0.0803374	-0.0677532	-0.0643824	-0.0609601	-0.0541576
114.499	-0.111438	-0.104143	-0.0863612	-0.0817731	-0.0673351	-0.0677034	-0.0625186	-0.0544247
114.699	-0.108901	-0.100224	-0.0786029	-0.0857236	-0.0708099	-0.0626224	-0.0561754	-0.0457267
114.899	-0.114202	-0.0962745	-0.0786326	-0.0821295	-0.0749617	-0.0638753	-0.0592031	-0.0528613
115.099	-0.111932	-0.105138	-0.0832698	-0.0813374	-0.0688484	-0.0634179	-0.0557287	-0.0596891
115.299	-0.109226	-0.0971904	-0.0818231	-0.0787929	-0.0709891	-0.0669875	-0.0577736	-0.0510603
115.499	-0.108091	-0.102814	-0.076869	-0.0820008	-0.0713873	-0.0659534	-0.0591634	-0.055533
115.699	-0.114597	-0.0994357	-0.0795442	-0.082179	-0.0740357	-0.065148	-0.0583097	-0.0488734
115.899	-0.109513	-0.0932807	-0.0760664	-0.0803176	-0.0685398	-0.0671267	-0.060027	-0.0536925
116.099	-0.108259	-0.101947	-0.0746396	-0.0810305	-0.0676039	-0.0652077	-0.0595009	-0.0559981
116.299	-0.103401	-0.0956639	-0.0763835	-0.0832483	-0.0683506	-0.0696423	-0.0551728	-0.0510999
116.499	-0.121736	-0.0974169	-0.0799505	-0.0804067	-0.0696151	-0.0662318	-0.0580019	-0.0472901
116.699	-0.116059	-0.0944034	-0.0844588	-0.0825355	-0.0715665	-0.0595003	-0.0626278	-0.0568392
116.899	-0.11516	-0.096304	-0.0761655	-0.0810107	-0.0753101	-0.0652574	-0.0588755	-0.0540883
117.099	-0.118487	-0.106063	-0.0841516	-0.085486	-0.0642785	-0.064452	-0.0596399	-0.0526436
117.299	-0.123315	-0.0978699	-0.0803567	-0.0769612	-0.0683805	-0.0587446	-0.058806	-0.0504765
117.499	-0.105672	-0.099544	-0.079138	-0.0847335	-0.0641889	-0.0659932	-0.0550537	-0.0553153
117.699	-0.10896	-0.0923353	-0.0802081	-0.0803968	-0.0698142	-0.0628511	-0.0569993	-0.0551867
117.899	-0.123335	-0.0995933	-0.0774536	-0.076981	-0.0704415	-0.066371	-0.0585976	-0.0545039
118.099	-0.108565	-0.0948564	-0.0784147	-0.0809315	-0.0700233	-0.0621054	-0.0568902	-0.0513572
118.299	-0.114054	-0.102922	-0.0790389	-0.0792087	-0.0675442	-0.065675	-0.0630547	-0.0549294
118.499	-0.114755	-0.100273	-0.0782462	-0.0809117	-0.0687389	-0.0644719	-0.0559967	-0.0522873
118.699	-0.126564	-0.103129	-0.0825167	-0.0799315	-0.0678926	-0.0648895	-0.0612083	-0.0510702
118.899	-0.112801	-0.0934087	-0.0830914	-0.0772087	-0.0697346	-0.0674847	-0.0575751	-0.0448955
119.099	-0.108664	-0.0908285	-0.0786426	-0.0805949	-0.0672056	-0.0655656	-0.055421	-0.0504864
119.299	-0.106383	-0.103789	-0.0813971	-0.0805949	-0.0728609	-0.0668085	-0.0543588	-0.0520103
119.499	-0.11827	-0.0986676	-0.0765222	-0.0828424	-0.0666083	-0.0643426	-0.0586968	-0.0550382
119.699	-0.122437	-0.0998887	-0.0745009	-0.0837335	-0.0653438	-0.0653071	-0.0559074	-0.0542367
119.899	-0.110727	-0.101218	-0.0738667	-0.078783	-0.0718851	-0.0647503	-0.0592329	-0.0523467
120.099	-0.116217	-0.104439	-0.083785	-0.0774067	-0.0669069	-0.0604946	-0.0578133	-0.0522576
120.299	-0.122575	-0.084122	-0.0773545	-0.0793275	-0.0652243	-0.0622048	-0.0589847	-0.0551471
120.499	-0.111033	-0.0876377	-0.075353	-0.0772483	-0.0712479	-0.0683796	-0.0573269	-0.0490911
120.699	-0.123957	-0.100883	-0.0822195	-0.081278	-0.0693761	-0.0597488	-0.0595207	-0.0565918
120.899	-0.117471	-0.103247	-0.0840525	-0.0801592	-0.066449	-0.0637957	-0.0593619	-0.0582345
121.099	-0.112702	-0.0991895	-0.0761357	-0.0775552	-0.0718553	-0.064273	-0.0586472	-0.0491307
121.299	-0.123227	-0.0964911	-0.0779985	-0.0837929	-0.0665386	-0.0627417	-0.0565328	-0.0576209
121.499	-0.115052	-0.0973775	-0.0754719	-0.0800701	-0.0692567	-0.0590429	-0.0599674	-0.0530987
121.699	-0.116572	-0.0963533	-0.0776319	-0.0796939	-0.0658615	-0.0620954	-0.0573269	-0.0471021
121.899	-0.117638	-0.0986676	-0.0751945	-0.078278	-0.0692467	-0.0661821	-0.0525621	-0.0440741
122.099	-0.124658	-0.100056	-0.0816646	-0.0780602	-0.0676039	-0.0633881	-0.0569199	-0.0450934
122.299	-0.119722	-0.0971411	-0.0755214	-0.0798919	-0.0703718	-0.0652972	-0.0575354	-0.0488041
122.499	-0.116434	-0.0992092	-0.0790686	-0.0838226	-0.0663195	-0.0621153	-0.0561953	-0.0558596
122.699	-0.112524	-0.0912618	-0.0743919	-0.0791889	-0.0685099	-0.0588937	-0.0557287	-0.0544148
122.899	-0.113896	-0.100549	-0.0831806	-0.0758423	-0.0661005	-0.0655656	-0.0567512	-0.0518618
123.099	-0.112277	-0.0979093	-0.0756007	-0.079278	-0.0699337	-0.0637758	-0.0587465	-0.0526831
123.299	-0.114548	-0.104616	-0.0812485	-0.078179	-0.0716163	-0.0587247	-0.0573865	-0.0473198
123.499	-0.1136	-0.0951026	-0.0699133	-0.0788424	-0.0664191	-0.0604946	-0.0554011	-0.0449449
123.699	-0.125033	-0.0939307	-0.0789299	-0.0835949	-0.0658416	-0.0644818	-0.0591336	-0.0490713
123.899	-0.113116	-0.0973282	-0.0731335	-0.0802681	-0.0667974	-0.0620258	-0.0502988	-0.0574428
124.099	-0.116997	-0.0936155	-0.0858856	-0.0798721	-0.0659014	-0.0579392	-0.059352	-0.0552856
124.299	-0.120274	-0.102922	-0.0723309	-0.0786641	-0.0640196	-0.0592914	-0.0569398	-0.0524555
124.499	-0.116839	-0.0976631	-0.0744117	-0.0739413	-0.0696748	-0.0678923	-0.0569199	-0.0526238
124.699	-0.125655	-0.0992584	-0.0782859	-0.0806741	-0.0697843	-0.0593113	-0.054478	-0.0522774
124.899	-0.119652	-0.0976532	-0.0739856	-0.0769612	-0.0652243	-0.0596593	-0.0539419	-0.0487151
125.099	-0.114084	-0.0905429	-0.0815853	-0.0811988	-0.0668173	-0.062354	-0.0553515	-0.0443215
125.299	-0.115279	-0.0935663	-0.0789893	-0.0792879	-0.0658914	-0.0639548	-0.0604042	-0.0471912
125.499	-0.113186	-0.088396	-0.0746792	-0.0798721	-0.0664091	-0.0601267	-0.0579424	-0.0518024
125.699	-0.120896	-0.0972691	-0.078484	-0.0796939	-0.0680918	-0.0637858	-0.0554309	-0.0483687
125.899	-0.116809	-0.0989433	-0.0809512	-0.0752384	-0.0660706	-0.0639548	-0.0546765	-0.0591646
126.099	-0.113541	-0.0983623	-0.0686946	-0.0781592	-0.0697545	-0.0610613	-0.0562747	-0.0448757
126.299	-0.109957	-0.110249	-0.080862	-0.0782483	-0.0580557	-0.0602261	-0.0569596	-0.0531383
126.499	-0.122377	-0.09592	-0.0759079	-0.0805355	-0.0638404	-0.0622545	-0.0559967	-0.0484182
126.699	-0.111922	-0.0906119	-0.0759673	-0.0757037	-0.0668173	-0.0657744	-0.055153	-0.0477058
126.899	-0.122279	-0.1076	-0.0806837	-0.0741096	-0.0667078	-0.0642034	-0.0531676	-0.048814
127.099	-0.117283	-0.0982638	-0.0695269	-0.0792978	-0.0691372	-0.0623838	-0.0550636	-0.0517629
127.299	-0.11828	-0.0979782	-0.0757691	-0.0780602	-0.0658217	-0.0579789	-0.057188	-0.0489823
127.499	-0.11985	-0.0982638	-0.0809215	-0.0792483	-0.064159	-0.0600372	-0.0575751	-0.0529404
127.699	-0.114627	-0.0918724	-0.0790587	-0.0796939	-0.0652044	-0.0610613	-0.0531081	-0.0483588
127.899	-0.111823	-0.0966389	-0.0720436	-0.0807533	-0.0647862	-0.0621153	-0.0544581	-0.0461324
128.099	-0.125813	-0.0969343	-0.0844588	-0.0777829	-0.0642386	-0.0599875	-0.0558081	-0.0487349
128.299	-0.110066	-0.0996622	-0.0763934	-0.0750106	-0.0653936	-0.0628113	-0.05691	-0.0512582
128.499	-0.123009	-0.100214	-0.070379	-0.075377	-0.064836	-0.0589434	-0.0542298	-0.0488239
128.7	-0.118981	-0.0964813	-0.0775725	-0.0832979	-0.0650252	-0.0586252	-0.054468	-0.050714
128.9	-0.113758	-0.0874112	-0.0742928	-0.0748621	-0.0659611	-0.0612602	-0.0542794	-0.0478047
129.099	-0.116691	-0.100115	-0.0737379	-0.0782582	-0.0677931	-0.055165	-0.0568207	-0.0449152
129.299	-0.116454	-0.092158	-0.078058	-0.0816345	-0.0681216	-0.0650386	-0.0552622	-0.0509317
129.499	-0.118359	-0.0945708	-0.0797523	-0.0818424	-0.068271	-0.0563681	-0.0548651	-0.0506249
129.7	-0.11988	-0.0979191	-0.0715284	-0.0783473	-0.0637209	-0.0610912	-0.0551927	-0.0497739
129.9	-0.119959	-0.0912323	-0.0725093	-0.0802681	-0.0646966	-0.0593014	-0.0529889	-0.0437674
130.099	-0.112949	-0.0895384	-0.0745207	-0.0769315	-0.0640296	-0.0584562	-0.0530088	-0.0521191
130.299	-0.122308	-0.0933496	-0.0770572	-0.0758423	-0.063691	-0.0592914	-0.0583792	-0.0544841
130.499	-0.12533	-0.100036	-0.07568	-0.0782978	-0.065971	-0.0629207	-0.0514999	-0.0436486
130.7	-0.114124	-0.109451	-0.0752539	-0.0808919	-0.0674048	-0.0616182	-0.0509242	-0.0496848
130.9	-0.120808	-0.0910846	-0.0715779	-0.0774958	-0.0619387	-0.0616082	-0.0552721	-0.047023
131.099	-0.119317	-0.0950238	-0.0786227	-0.0729314	-0.0645174	-0.0592914	-0.054468	-0.0426789
131.299	-0.112386	-0.0972396	-0.078058	-0.07908	-0.0699536	-0.0597588	-0.055689	-0.0507041
131.499	-0.110609	-0.0927784	-0.07459	-0.0785552	-0.062337	-0.0602261	-0.0541107	-0.046261
131.7	-0.113087	-0.0999281	-0.0726282	-0.0779612	-0.066897	-0.0601963	-0.0533165	-0.0522082
131.9	-0.114627	-0.098766	-0.0721427	-0.0822285	-0.0660507	-0.058675	-0.0546269	-0.0475276
132.099	-0.117036	-0.105758	-0.0785237	-0.0723473	-0.0644577	-0.0596096	-0.054061	-0.0499124
132.299	-0.108367	-0.0971116	-0.0683181	-0.0778523	-0.0650252	-0.0559306	-0.0518374	-0.044658
132.499	-0.118724	-0.0892036	-0.0715284	-0.0804166	-0.0619885	-0.0589733	-0.0535945	-0.0463303
132.7	-0.110243	-0.0967176	-0.0725786	-0.0763077	-0.0630638	-0.0635969	-0.0515297	-0.0509514
132.9	-0.118724	-0.0945609	-0.0741838	-0.0773374	-0.063691	-0.0590031	-0.055153	-0.051941
133.099	-0.119248	-0.0891051	-0.0721823	-0.0749413	-0.0605249	-0.0641835	-0.0551927	-0.0447074
133.299	-0.112958	-0.0918921	-0.0775526	-0.0776245	-0.0678329	-0.0525002	-0.0530485	-0.0466074
133.499	-0.115387	-0.0923648	-0.0748774	-0.074674	-0.06165	-0.0624832	-0.0538228	-0.0460532
133.7	-0.114252	-0.095851	-0.069834	-0.0799315	-0.0612517	-0.0658043	-0.0547162	-0.0504963
133.9	-0.125507	-0.0968654	-0.0715185	-0.0751691	-0.0611024	-0.0532957	-0.0536739	-0.0432231
134.099	-0.118004	-0.0997902	-0.0750557	-0.0788127	-0.0630638	-0.0554235	-0.0524628	-0.0483193
134.299	-0.109236	-0.0890756	-0.0760168	-0.0733473	-0.0650351	-0.0577602	-0.0549941	-0.0428372
134.499	-0.123266	-0.0993175	-0.0723309	-0.0762087	-0.0678528	-0.0599079	-0.0508051	-0.0445194
134.7	-0.110332	-0.103434	-0.0784444	-0.075575	-0.0608634	-0.0595997	-0.0522941	-0.0484083
134.9	-0.11981	-0.0950829	-0.0775229	-0.0773473	-0.0651447	-0.0546082	-0.0541702	-0.0498234
135.099	-0.118132	-0.102055	-0.0683081	-0.073773	-0.0641689	-0.061121	-0.0520757	-0.0495067
135.299	-0.115891	-0.0994948	-0.0778994	-0.0776443	-0.0618192	-0.0529676	-0.0534456	-0.0470724
135.499	-0.118359	-0.0890657	-0.0739856	-0.0723373	-0.0592405	-0.0610912	-0.0509639	-0.0437179
135.7	-0.113018	-0.0922762	-0.0673173	-0.0802978	-0.0633226	-0.0604548	-0.0511326	-0.0451033
135.9	-0.112169	-0.0951912	-0.0702403	-0.072674	-0.0640694	-0.0601764	-0.0514106	-0.0484182
136.099	-0.110135	-0.0986479	-0.0728561	-0.0804364	-0.0671459	-0.0603753	-0.0528797	-0.0489922
136.299	-0.115674	-0.0877067	-0.0701511	-0.0722779	-0.0594098	-0.0559804	-0.0477079	-0.0464292
136.499	-0.110214	-0.0981456	-0.0694773	-0.0768819	-0.06393	-0.053057	-0.053664	-0.0468053
136.7	-0.125784	-0.0971805	-0.0811989	-0.0754661	-0.0631235	-0.0576806	-0.0520459	-0.0474188
136.9	-0.116246	-0.0907399	-0.0709041	-0.0748522	-0.0578466	-0.0619264	-0.0529492	-0.0458256
137.099	-0.114489	-0.0971707	-0.0678821	-0.0752978	-0.0619984	-0.0538326	-0.0543291	-0.0496452
137.299	-0.121874	-0.0965305	-0.0657617	-0.0736839	-0.06622	-0.0598781	-0.0515893	-0.0439356
137.499	-0.11988	-0.0963237	-0.07243	-0.0740601	-0.0645672	-0.0566366	-0.05285	-0.0512186
137.7	-0.124885	-0.0928769	-0.0787615	-0.0752186	-0.0608037	-0.0579591	-0.0522544	-0.04163
137.9	-0.108634	-0.101829	-0.0701709	-0.0742384	-0.0599873	-0.059719	-0.0541107	-0.0465579
138.099	-0.123612	-0.0903952	-0.0705871	-0.0758522	-0.0621677	-0.0575514	-0.0533662	-0.0429164
138.299	-0.110688	-0.0886816	-0.0767104	-0.0782285	-0.0606344	-0.0571934	-0.0520161	-0.0425305
138.499	-0.12455	-0.0928868	-0.0710429	-0.0731888	-0.0642187	-0.0548071	-0.052036	-0.0541773
138.7	-0.117431	-0.0894892	-0.0703195	-0.0714165	-0.0613513	-0.058327	-0.0499414	-0.0507832
138.9	-0.11516	-0.0992289	-0.0722616	-0.0776938	-0.0630936	-0.0606636	-0.0535051	-0.0418279
139.099	-0.113067	-0.0960972	-0.0681793	-0.0763869	-0.0617197	-0.0580784	-0.0506264	-0.0436189
139.299	-0.116138	-0.0968752	-0.0702601	-0.0711195	-0.0628846	-0.0561892	-0.0479462	-0.0471417
139.499	-0.122377	-0.0908088	-0.0758385	-0.0760602	-0.0601963	-0.0547573	-0.0499117	-0.044272
139.7	-0.110895	-0.0977517	-0.0712906	-0.0737235	-0.0616599	-0.0536039	-0.0525522	-0.0418477
139.9	-0.108664	-0.0927981	-0.065296	-0.0723572	-0.0642785	-0.0588838	-0.0507157	-0.0485765
140.099	-0.112021	-0.091124	-0.0646123	-0.0801295	-0.0586929	-0.0601267	-0.0542199	-0.0417388
140.299	-0.112356	-0.0924928	-0.0645925	-0.0761493	-0.0618093	-0.0565073	-0.0503683	-0.0472011
140.499	-0.12454	-0.0893316	-0.0735001	-0.0781394	-0.0601963	-0.0582971	-0.0480057	-0.0394827
140.7	-0.112455	-0.103454	-0.0698043	-0.0727334	-0.0620781	-0.0552943	-0.054339	-0.0454496
140.9	-0.116187	-0.0905922	-0.0812782	-0.0718423	-0.0603855	-0.0578298	-0.0506562	-0.0459444
141.099	-0.127413	-0.0909565	-0.0717563	-0.0755453	-0.0619785	-0.0550059	-0.050547	-0.0457267
141.299	-0.125547	-0.0943541	-0.069943	-0.0714562	-0.0640793	-0.0582076	-0.0489885	-0.0473495
141.499	-0.119702	-0.0912224	-0.0697647	-0.0744265	-0.0536152	-0.0613	-0.0528698	-0.0500411
141.7	-0.116059	-0.0949844	-0.071241	-0.0694363	-0.0568709	-0.0548568	-0.0516985	-0.0450142
141.9	-0.128785	-0.0916361	-0.0703691	-0.072971	-0.0614807	-0.054111	-0.0481645	-0.0462808
142.099	-0.120679	-0.0954571	-0.0674758	-0.0740898	-0.0624963	-0.0543894	-0.0502889	-0.0456178
142.299	-0.112909	-0.0817979	-0.0708447	-0.0724859	-0.0601167	-0.0549363	-0.0513411	-0.0469141
142.499	-0.118863	-0.0903263	-0.0716473	-0.0767829	-0.0592206	-0.0610315	-0.0490778	-0.0442819
142.7	-0.11672	-0.0915868	-0.0709636	-0.072476	-0.0628647	-0.0556423	-0.0518672	-0.0449054
142.9	-0.110964	-0.0900899	-0.0719346	-0.0694561	-0.0631335	-0.0521522	-0.0528301	-0.0428372
143.099	-0.119613	-0.0923944	-0.0660193	-0.0719809	-0.0650551	-0.0537928	-0.0484226	-0.0394035
143.299	-0.112524	-0.096501	-0.0744117	-0.0738522	-0.0558554	-0.0574122	-0.0484326	-0.047963
143.499	-0.111774	-0.0867514	-0.0664751	-0.0719512	-0.0599673	-0.0539818	-0.0485418	-0.0443908
143.7	-0.11207	-0.0958215	-0.0670993	-0.0720304	-0.0596786	-0.0552943	-0.0516985	-0.0423424
143.9	-0.123819	-0.0987463	-0.0730542	-0.0717631	-0.0590713	-0.0566863	-0.0503186	-0.0502687
144.099	-0.114469	-0.0917444	-0.0647907	-0.0716839	-0.05936	-0.0546977	-0.0474498	-0.0401358
144.299	-0.11125	-0.0893218	-0.0658608	-0.0730799	-0.0613413	-0.0524207	-0.0461593	-0.0420753
144.499	-0.122526	-0.0870764	-0.066267	-0.0733176	-0.0592007	-0.0499249	-0.0530485	-0.0478938
144.7	-0.126021	-0.0963828	-0.0720139	-0.0750106	-0.0602859	-0.0574221	-0.0524926	-0.0436783
144.9	-0.113551	-0.0860522	-0.0680703	-0.0742186	-0.059121	-0.053932	-0.0495741	-0.0433914
145.099	-0.118951	-0.0885438	-0.0712608	-0.073872	-0.0626854	-0.059361	-0.0467053	-0.0444007
145.299	-0.107528	-0.0928572	-0.0688531	-0.0699809	-0.0589617	-0.0553241	-0.0513014	-0.0402347
145.499	-0.119011	-0.093192	-0.0738667	-0.0712878	-0.0584639	-0.0548269	-0.0514404	-0.0441434
145.7	-0.12374	-0.089046	-0.0728363	-0.0773968	-0.0615902	-0.0494775	-0.0454545	-0.0452418
145.9	-0.11359	-0.0987168	-0.0709537	-0.0740403	-0.0584639	-0.0564775	-0.0515297	-0.0446975
146.099	-0.121963	-0.0846046	-0.0723309	-0.069971	-0.0629841	-0.0491593	-0.0526713	-0.0470724
146.299	-0.118478	-0.0916262	-0.0702106	-0.0721096	-0.0552181	-0.059192	-0.0472215	-0.0432627
146.499	-0.118981	-0.0897354	-0.0706762	-0.0709413	-0.0571397	-0.0589136	-0.0488991	-0.043233
146.7	-0.11594	-0.0846932	-0.0691206	-0.0736047	-0.0586033	-0.0493781	-0.0484425	-0.0416696
146.9	-0.114913	-0.0964616	-0.0668813	-0.0705155	-0.0592505	-0.0564477	-0.0510433	-0.0474287
147.099	-0.104013	-0.085097	-0.0670102	-0.0723373	-0.0585934	-0.0627915	-0.0477377	-0.0437575
147.299	-0.122713	-0.0897945	-0.0690711	-0.0709215	-0.0595591	-0.0519832	-0.0509242	-0.0339215
147.499	-0.112514	-0.0919413	-0.0673074	-0.0736344	-0.0578168	-0.0527886	-0.0461097	-0.0451923
147.7	-0.106304	-0.0876279	-0.0650681	-0.0725849	-0.0588522	-0.0535443	-0.0519566	-0.0459938
147.9	-0.116384	-0.0906611	-0.068972	-0.0691393	-0.0551584	-0.0494675	-0.0483333	-0.0406899
148.099	-0.111616	-0.0912618	-0.0678028	-0.07207	-0.062556	-0.0538028	-0.0500109	-0.0451626
148.299	-0.11831	-0.092936	-0.0692891	-0.070268	-0.057996	-0.0552147	-0.0495146	-0.045786
148.499	-0.112662	-0.0836197	-0.0642854	-0.0728324	-0.0549095	-0.053415	-0.0457424	-0.0384832
148.7	-0.109197	-0.0879529	-0.0650879	-0.0669611	-0.057767	-0.0544491	-0.0442137	-0.0389384
148.9	-0.109167	-0.0894793	-0.0756007	-0.0726839	-0.0585535	-0.0513866	-0.0523933	-0.047211
149.099	-0.114321	-0.0891051	-0.0649492	-0.0753176	-0.0598479	-0.0500244	-0.043628	-0.0388098
149.299	-0.112652	-0.0922466	-0.0639287	-0.0736542	-0.0589717	-0.0516053	-0.0490877	-0.0429263
149.499	-0.123542	-0.0946003	-0.0708348	-0.0732681	-0.055487	-0.0553738	-0.0509937	-0.0426492
149.7	-0.10739	-0.0884059	-0.0668813	-0.0687037	-0.057757	-0.0541409	-0.0453056	-0.045509
149.9	-0.104724	-0.0896369	-0.0662868	-0.0741096	-0.0547701	-0.0535641	-0.0476781	-0.0389087
150.139	-0.112386	-0.0892725	-0.06595	-0.073674	-0.0598479	-0.0506309	-0.0485219	-0.0430945
150.419	-0.114558	-0.0826743	-0.0675056	-0.0681888	-0.0570899	-0.0503923	-0.0458318	-0.0441335
150.7	-0.117638	-0.0881892	-0.0671291	-0.0727532	-0.0566917	-0.0525698	-0.0491076	-0.0418675
150.98	-0.115999	-0.0834228	-0.0676542	-0.0709116	-0.057996	-0.055523	-0.0478667	-0.0387801
151.259	-0.108535	-0.094167	-0.0674263	-0.0680007	-0.0575579	-0.053942	-0.0454645	-0.0410659
151.54	-0.106462	-0.0860325	-0.0661085	-0.071169	-0.0563133	-0.052361	-0.0445512	-0.0378598
151.82	-0.110293	-0.090277	-0.0652068	-0.0699215	-0.0609829	-0.0517048	-0.0497429	-0.0378301
152.1	-0.104675	-0.0830486	-0.0644241	-0.0727631	-0.0550091	-0.0506607	-0.0468939	-0.043233
152.38	-0.112771	-0.0936943	-0.0638494	-0.0683868	-0.0544017	-0.0523511	-0.0456531	-0.0447965
152.66	-0.121262	-0.0837675	-0.0644637	-0.066466	-0.0564428	-0.0534747	-0.0456531	-0.0440939
152.94	-0.113867	-0.0846735	-0.0648105	-0.0722482	-0.0558155	-0.0524406	-0.0484326	-0.0331694
153.219	-0.116493	-0.0900899	-0.0688036	-0.0699908	-0.0563233	-0.0523312	-0.0470031	-0.039542
153.499	-0.113502	-0.0814236	-0.0579143	-0.0690898	-0.0567614	-0.0524704	-0.045127	-0.0418279
153.78	-0.104872	-0.0936057	-0.0664355	-0.0748522	-0.0537944	-0.0475584	-0.0456134	-0.0437179
154.06	-0.112889	-0.0889081	-0.0670993	-0.0724364	-0.0541429	-0.0513468	-0.0464075	-0.0392353
154.339	-0.107943	-0.082566	-0.0658212	-0.0667828	-0.0586631	-0.0533752	-0.0472017	-0.0420852
154.619	-0.11285	-0.0829008	-0.069299	-0.0692086	-0.0568112	-0.0518738	-0.0468244	-0.0417586
154.9	-0.108989	-0.094364	-0.061184	-0.0692383	-0.059121	-0.0487914	-0.045256	-0.0406701
155.179	-0.110194	-0.0900308	-0.0690216	-0.0639313	-0.0556064	-0.054638	-0.0458218	-0.0404524
155.459	-0.11906	-0.0803108	-0.0613723	-0.0681987	-0.0546108	-0.0462857	-0.0441938	-0.0389384
155.739	-0.109246	-0.09138	-0.0631162	-0.0678423	-0.0564328	-0.0532559	-0.0452759	-0.041343
156.02	-0.109927	-0.0915967	-0.0573991	-0.0706542	-0.0530178	-0.0534448	-0.0457821	-0.037751
156.299	-0.112722	-0.0823592	-0.0656329	-0.069773	-0.0587825	-0.0485428	-0.0462983	-0.0415409
156.579	-0.109226	-0.0859734	-0.0608472	-0.0685452	-0.0533065	-0.0516153	-0.0446803	-0.0418576
156.859	-0.110816	-0.0801434	-0.0687738	-0.0711393	-0.0535953	-0.0482147	-0.0442038	-0.0436783
157.139	-0.105702	-0.0837379	-0.063245	-0.0660205	-0.0555168	-0.0518042	-0.0429034	-0.0371276
157.419	-0.110016	-0.0971116	-0.0672678	-0.0681096	-0.0517832	-0.0522019	-0.0489587	-0.0436783
157.7	-0.119613	-0.0828713	-0.0683874	-0.065862	-0.0567614	-0.0504022	-0.0449185	-0.0382457
157.98	-0.103648	-0.0846439	-0.0600446	-0.0685452	-0.0542026	-0.0483042	-0.0415732	-0.0404128
158.259	-0.111892	-0.0906316	-0.0608075	-0.0694957	-0.0556662	-0.0545286	-0.0477079	-0.0375531
158.54	-0.115891	-0.0798775	-0.0648006	-0.0647333	-0.0507378	-0.0501835	-0.0428736	-0.0366724
158.82	-0.112939	-0.0860621	-0.0652068	-0.0650204	-0.0588821	-0.0483042	-0.0459906	-0.038879
159.1	-0.106037	-0.084378	-0.0643151	-0.067763	-0.0546606	-0.0483539	-0.0437471	-0.0414519
159.38	-0.113353	-0.0920398	-0.0570919	-0.0680106	-0.0553476	-0.0519434	-0.0475987	-0.0412045
159.66	-0.109177	-0.0935761	-0.0631756	-0.0657927	-0.0533264	-0.0484732	-0.0444619	-0.0390077
159.94	-0.111586	-0.0884748	-0.0621352	-0.0656541	-0.0542026	-0.0499448	-0.0429034	-0.0392749
160.219	-0.123177	-0.0862886	-0.060976	-0.067466	-0.0514646	-0.050442	-0.0429828	-0.0404029
160.499	-0.108071	-0.0841318	-0.0623433	-0.0649214	-0.0535753	-0.0455797	-0.0451965	-0.0393837
160.78	-0.113502	-0.0893119	-0.0549715	-0.0653076	-0.0533364	-0.0500045	-0.0445115	-0.0413727
161.06	-0.110816	-0.0782329	-0.0657221	-0.071169	-0.0513551	-0.0466735	-0.0493458	-0.0397498
161.339	-0.11358	-0.0864757	-0.0591528	-0.0672086	-0.052281	-0.0527389	-0.0437769	-0.0368901
161.619	-0.11126	-0.0872635	-0.063671	-0.0637432	-0.0559151	-0.0493979	-0.0423872	-0.038691
161.9	-0.115614	-0.0841712	-0.0640079	-0.0649016	-0.0530178	-0.0509491	-0.0445413	-0.0369
162.179	-0.105554	-0.0864363	-0.0658013	-0.0681987	-0.0503993	-0.0539022	-0.0433501	-0.0383447
162.459	-0.106669	-0.0803797	-0.0651969	-0.0613075	-0.0496027	-0.0479164	-0.0425758	-0.0363755
162.739	-0.110382	-0.080301	-0.0586475	-0.0684363	-0.0516836	-0.0481351	-0.0449185	-0.0356531
163.02	-0.105672	-0.0874211	-0.0643052	-0.0637432	-0.0560545	-0.0455499	-0.0437769	-0.0366823
163.299	-0.116483	-0.0847917	-0.0579044	-0.0641987	-0.0496127	-0.0465939	-0.0409677	-0.0397202
163.579	-0.0980402	-0.0887407	-0.059995	-0.0687829	-0.0553376	-0.0535144	-0.0413449	-0.0383348
163.859	-0.115871	-0.0835311	-0.0600545	-0.0686244	-0.0516239	-0.0488709	-0.0449781	-0.035
164.139	-0.107963	-0.0805078	-0.0593906	-0.0656937	-0.0544117	-0.04554	-0.0444321	-0.0383546
164.419	-0.11282	-0.0823493	-0.0627892	-0.0637531	-0.0508174	-0.0503823	-0.0425956	-0.0386712
164.7	-0.109839	-0.0888688	-0.0625019	-0.0656541	-0.0540931	-0.0454803	-0.0465862	-0.0339017
164.98	-0.113314	-0.0841121	-0.0544959	-0.0625155	-0.0502001	-0.0434022	-0.042139	-0.0406503
165.259	-0.103994	-0.0764701	-0.0677731	-0.0656739	-0.0529182	-0.0500442	-0.0429133	-0.038602
165.54	-0.105011	-0.0830289	-0.0615804	-0.0637927	-0.0488062	-0.0455002	-0.0427843	-0.0374739
165.82	-0.111399	-0.0746383	-0.0587268	-0.0683175	-0.0526394	-0.0480357	-0.0424269	-0.0406305
166.1	-0.114657	-0.079001	-0.0645033	-0.0625353	-0.0507179	-0.0475386	-0.0430026	-0.032922
166.38	-0.103066	-0.081916	-0.0629874	-0.0656343	-0.0495928	-0.0507005	-0.0409577	-0.0349605
166.66	-0.107143	-0.0855992	-0.060431	-0.06106	-0.0507179	-0.0485826	-0.0417122	-0.0364448
166.94	-0.107272	-0.083797	-0.0564181	-0.0653373	-0.0525	-0.0426465	-0.0427148	-0.0350297
167.219	-0.111241	-0.0767261	-0.0579539	-0.0613273	-0.052739	-0.0488212	-0.0411761	-0.0372859
167.499	-0.114884	-0.0840925	-0.0554768	-0.0627036	-0.0501902	-0.0452616	-0.040521	-0.0446184
167.78	-0.102404	-0.0791192	-0.0595492	-0.0654957	-0.0510564	-0.0466337	-0.0431615	-0.0348615
168.06	-0.108545	-0.0832652	-0.0589547	-0.0631293	-0.052968	-0.0468922	-0.0422482	-0.035
168.339	-0.100982	-0.0750224	-0.0609066	-0.0620501	-0.0485673	-0.0470414	-0.0422284	-0.037939
168.619	-0.109108	-0.0825365	-0.0653753	-0.060862	-0.049304	-0.0444562	-0.0437174	-0.0336642
168.9	-0.107212	-0.0817979	-0.0623334	-0.0678621	-0.048169	-0.047628	-0.0400147	-0.0399675
169.179	-0.111191	-0.0738505	-0.0582215	-0.0637234	-0.0530775	-0.0435314	-0.0399353	-0.0350099
169.459	-0.0999358	-0.0785283	-0.0558335	-0.0646244	-0.0473426	-0.0450428	-0.0444619	-0.0362568
169.739	-0.110796	-0.0874605	-0.0576864	-0.0627333	-0.053645	-0.0483738	-0.0450078	-0.0361281
170.02	-0.107578	-0.0873029	-0.0607877	-0.0660502	-0.0485474	-0.0471607	-0.0419703	-0.03879
170.299	-0.105366	-0.0765882	-0.0611048	-0.0603075	-0.0531671	-0.047807	-0.0384264	-0.033209
170.579	-0.106363	-0.075761	-0.0595987	-0.0630501	-0.0480595	-0.0439988	-0.0394687	-0.0353167
170.859	-0.106926	-0.0801631	-0.0565469	-0.065862	-0.0524801	-0.0463354	-0.0407691	-0.0373057
171.139	-0.103599	-0.0815714	-0.0587565	-0.0604065	-0.0491647	-0.0477175	-0.0383966	-0.0390572
171.419	-0.0940218	-0.0815615	-0.0577657	-0.0602778	-0.0490651	-0.0473099	-0.0414541	-0.0318137
171.7	-0.111132	-0.0831372	-0.057835	-0.0609808	-0.0472032	-0.0440087	-0.0396772	-0.0346636
171.98	-0.0991657	-0.0743232	-0.052544	-0.0642284	-0.0517035	-0.0435215	-0.0406996	-0.0351188
172.259	-0.107903	-0.079651	-0.0570027	-0.0616937	-0.0497521	-0.0424178	-0.0390121	-0.0335256
172.54	-0.105889	-0.0806653	-0.0596483	-0.0622679	-0.0473825	-0.0446351	-0.0381683	-0.0322194
172.82	-0.108456	-0.0863772	-0.0574486	-0.0636541	-0.0495131	-0.0466238	-0.0431218	-0.0374343
173.1	-0.107094	-0.0740573	-0.0568046	-0.0614363	-0.0510862	-0.0438397	-0.0402232	-0.0369989
173.38	-0.102167	-0.0772382	-0.0568838	-0.0645056	-0.0497521	-0.0419505	-0.0380293	-0.0352474
173.66	-0.100953	-0.0772382	-0.0557444	-0.0606541	-0.0475716	-0.0441976	-0.040928	-0.0330605
173.94	-0.10197	-0.0753178	-0.0569334	-0.0582184	-0.0463769	-0.0458979	-0.0425758	-0.0381171
174.22	-0.106442	-0.0796313	-0.0596879	-0.0617135	-0.0476911	-0.0451522	-0.0369076	-0.0339511
174.499	-0.100538	-0.0765685	-0.0572009	-0.0619907	-0.0501802	-0.0454107	-0.0397665	-0.0330902
174.78	-0.107676	-0.0813252	-0.0571613	-0.0600798	-0.0460085	-0.0433823	-0.0404515	-0.031408
175.06	-0.10503	-0.0856583	-0.0519693	-0.0616838	-0.046795	-0.0437303	-0.0411761	-0.0331793
175.339	-0.0922644	-0.0749436	-0.0573693	-0.0584857	-0.0463968	-0.0439988	-0.038883	-0.0326845
175.619	-0.0994027	-0.0788237	-0.0573991	-0.0615947	-0.0500806	-0.0467232	-0.0382974	-0.0332387
175.899	-0.101624	-0.0766769	-0.0556255	-0.0595748	-0.0501006	-0.0409164	-0.0357164	-0.0352177
176.179	-0.100321	-0.077967	-0.0533565	-0.0585946	-0.0488859	-0.0441579	-0.040789	-0.0374541
176.459	-0.106827	-0.0771102	-0.0546842	-0.0603372	-0.0481889	-0.0464349	-0.0362326	-0.0342579
176.739	-0.109789	-0.0809017	-0.0572901	-0.0581293	-0.0437185	-0.040111	-0.0412655	-0.0323283
177.02	-0.101437	-0.0793162	-0.0479465	-0.0605254	-0.0478604	-0.0453809	-0.0374437	-0.0355443
177.299	-0.101871	-0.0782624	-0.0622938	-0.0608818	-0.0483582	-0.0422985	-0.0398459	-0.0367614
177.579	-0.111399	-0.0805373	-0.0552589	-0.0633967	-0.0456501	-0.0417019	-0.0379996	-0.0331298
177.859	-0.100666	-0.0780556	-0.0532574	-0.0570501	-0.048408	-0.0419206	-0.0382577	-0.0368802
178.139	-0.1012	-0.0727672	-0.0629775	-0.0599709	-0.0462275	-0.0438496	-0.0399651	-0.0320512
178.419	-0.0914449	-0.0764405	-0.0533168	-0.0598323	-0.0452319	-0.0426664	-0.0366197	-0.0341985
178.7	-0.107765	-0.0792571	-0.0482041	-0.0589907	-0.0499413	-0.0439292	-0.0404812	-0.0350693
178.98	-0.100824	-0.0778291	-0.0535546	-0.0576837	-0.0480097	-0.0453411	-0.0392801	-0.0257281
179.259	-0.106501	-0.0794639	-0.0578648	-0.0610699	-0.0479699	-0.0449533	-0.0407096	-0.0334564
179.54	-0.106946	-0.0798184	-0.0501362	-0.0607333	-0.0447938	-0.0430442	-0.0379301	-0.0354354
179.82	-0.10353	-0.0754163	-0.0546346	-0.0531391	-0.0459587	-0.0424277	-0.0376124	-0.0334762
180.1	-0.104004	-0.0707188	-0.0565073	-0.0596541	-0.0489755	-0.0421792	-0.0377117	-0.0318632
180.38	-0.0989584	-0.0808328	-0.0519297	-0.0588026	-0.0446743	-0.0486621	-0.0400246	-0.0340105
180.66	-0.106403	-0.0765981	-0.0532772	-0.0569214	-0.0468946	-0.0413042	-0.0378705	-0.0323085
180.94	-0.100528	-0.0764307	-0.0552787	-0.0593471	-0.0455704	-0.0450726	-0.0368977	-0.0306659
181.22	-0.098909	-0.078351	-0.0567946	-0.0559312	-0.0445648	-0.0410456	-0.039568	-0.0336741
181.499	-0.0981982	-0.0771102	-0.0572802	-0.0575946	-0.0439774	-0.0384703	-0.0371856	-0.0378994
181.78	-0.0990472	-0.0739588	-0.05514	-0.0548421	-0.0475119	-0.0397431	-0.0379003	-0.0294388
182.06	-0.100903	-0.066366	-0.0508893	-0.061357	-0.0457596	-0.0462957	-0.0347138	-0.0312794
182.339	-0.108318	-0.0758102	-0.0570721	-0.059763	-0.0462773	-0.0398823	-0.0388433	-0.0330507
182.619	-0.10815	-0.0734073	-0.0500669	-0.0590105	-0.0449033	-0.0419604	-0.0379003	-0.0360094
182.899	-0.0899245	-0.0746186	-0.0560218	-0.0596442	-0.0428822	-0.0426664	-0.034277	-0.0273905
183.179	-0.102394	-0.0758693	-0.0530097	-0.0554659	-0.0454509	-0.0412147	-0.0354583	-0.0313981
183.459	-0.106116	-0.082113	-0.0541095	-0.056258	-0.0449332	-0.0393155	-0.0389724	-0.0319918
183.739	-0.100726	-0.0693696	-0.0469755	-0.0603372	-0.0484876	-0.0435613	-0.036312	-0.0352474
184.02	-0.0963519	-0.0740967	-0.0535645	-0.0529807	-0.0458193	-0.0371777	-0.0360043	-0.0312992
184.299	-0.106284	-0.0754656	-0.0529007	-0.0594362	-0.0477807	-0.0413738	-0.0361333	-0.0362667
184.579	-0.0980698	-0.0624071	-0.0536933	-0.0543867	-0.0425536	-0.0443269	-0.038615	-0.0327439
184.859	-0.107341	-0.0718119	-0.0539609	-0.056357	-0.0447241	-0.0408468	-0.0391808	-0.0306461
185.139	-0.0990966	-0.0680598	-0.0528016	-0.0562877	-0.0430116	-0.040976	-0.0373742	-0.0337038
185.419	-0.0900528	-0.0801237	-0.055893	-0.055961	-0.0455206	-0.040449	-0.0389525	-0.0278951
185.7	-0.0987214	-0.0709946	-0.051028	-0.0604956	-0.0435692	-0.0409064	-0.0344656	-0.0315564
185.98	-0.10658	-0.0734073	-0.0493832	-0.0534461	-0.044057	-0.0424576	-0.0386944	-0.0313387
186.259	-0.0951572	-0.0730528	-0.0559623	-0.0587333	-0.043609	-0.0406678	-0.0345153	-0.0318038
186.54	-0.0969443	-0.0714377	-0.05081	-0.054555	-0.0443259	-0.0371976	-0.0357561	-0.0325658
186.82	-0.101989	-0.0789518	-0.0508695	-0.0557431	-0.0454011	-0.0410257	-0.0354782	-0.0313387
187.1	-0.0969048	-0.068759	-0.0520188	-0.0546738	-0.0448834	-0.0419902	-0.0358951	-0.0302305
187.38	-0.0911685	-0.0699802	-0.0507803	-0.0559808	-0.0436986	-0.0398027	-0.0355377	-0.0365536
187.66	-0.0979809	-0.0764504	-0.0479267	-0.0578521	-0.0421155	-0.0418809	-0.0354782	-0.0295675
187.94	-0.0948018	-0.0658933	-0.0493238	-0.0552976	-0.0451522	-0.037307	-0.0348528	-0.029231
188.22	-0.0998173	-0.0745103	-0.049294	-0.056555	-0.0426432	-0.0401408	-0.0365006	-0.026589
188.499	-0.0935677	-0.0720975	-0.0521873	-0.0551887	-0.0439575	-0.0406976	-0.0348429	-0.0319622
188.78	-0.089727	-0.0717233	-0.0570126	-0.0528619	-0.0422549	-0.0408667	-0.0369771	-0.0329418
189.06	-0.10736	-0.0705415	-0.0517117	-0.0570204	-0.0433999	-0.0415925	-0.035091	-0.02744
189.339	-0.0956213	-0.0671341	-0.0536933	-0.0583867	-0.046108	-0.0393354	-0.0356569	-0.0328923
189.619	-0.096263	-0.0709946	-0.0484915	-0.0560501	-0.0425934	-0.039584	-0.034962	-0.0310617
189.899	-0.0986819	-0.0696848	-0.0488977	-0.0569214	-0.0414285	-0.0374164	-0.0361135	-0.0327538
190.179	-0.0923631	-0.0769329	-0.0517117	-0.0517827	-0.039278	-0.0347217	-0.0359745	-0.0301909
190.459	-0.0923236	-0.0634805	-0.0505623	-0.0543669	-0.0434596	-0.0380627	-0.0329965	-0.0250057
190.739	-0.0950881	-0.0728755	-0.0494526	-0.056456	-0.0441765	-0.0380527	-0.0359348	-0.0290925
191.02	-0.0960359	-0.0651251	-0.0554867	-0.0587135	-0.0410502	-0.0415328	-0.0373543	-0.0333475
191.299	-0.0882164	-0.0748156	-0.0433391	-0.0550699	-0.0445349	-0.0382914	-0.031845	-0.0254906
191.579	-0.0914252	-0.0766178	-0.0543572	-0.0535154	-0.0439176	-0.0390272	-0.0361433	-0.0294982
191.859	-0.0956213	-0.0691727	-0.0484915	-0.0560897	-0.0430116	-0.0377544	-0.0316961	-0.0334465
192.139	-0.0938342	-0.062732	-0.0516027	-0.0533471	-0.0394671	-0.036611	-0.0338502	-0.030557
192.419	-0.0891149	-0.0731316	-0.0483825	-0.0531193	-0.0445847	-0.040101	-0.034277	-0.0313882
192.7	-0.0987412	-0.0734664	-0.0522368	-0.0521787	-0.0397061	-0.0369391	-0.0356668	-0.0307153
192.98	-0.0974379	-0.0727081	-0.0489373	-0.0541887	-0.0419562	-0.0365115	-0.0338998	-0.0306065
193.259	-0.0993039	-0.0684045	-0.0508397	-0.0537035	-0.0428822	-0.0429348	-0.0353491	-0.0321007
193.54	-0.0886113	-0.0777996	-0.0462621	-0.0547233	-0.0453115	-0.0378737	-0.0355377	-0.0257379
193.82	-0.099067	-0.0632934	-0.0537825	-0.0540797	-0.0387901	-0.0344732	-0.0325696	-0.0301216
194.1	-0.0943575	-0.0732202	-0.0483428	-0.0552877	-0.0429618	-0.0396337	-0.0296611	-0.02838
194.38	-0.087545	-0.0630472	-0.0478474	-0.0528619	-0.0413688	-0.0357359	-0.0320038	-0.0293003
194.66	-0.0842573	-0.065716	-0.0516126	-0.0548124	-0.0403931	-0.0389576	-0.0336119	-0.0303096
194.94	-0.0972997	-0.0768147	-0.0487788	-0.0517035	-0.0431908	-0.0387587	-0.0341083	-0.0334861
195.22	-0.0894209	-0.069862	-0.0471439	-0.0513569	-0.0427428	-0.036084	-0.0326093	-0.0274103
195.499	-0.100508	-0.0644948	-0.0473421	-0.0557728	-0.0401442	-0.0373766	-0.0353094	-0.0255598
195.78	-0.0870613	-0.0688674	-0.0462324	-0.05205	-0.0410203	-0.0370385	-0.0327285	-0.0244812
196.06	-0.0911092	-0.0688477	-0.048977	-0.0519609	-0.0354647	-0.0376749	-0.0332149	-0.0294388
196.339	-0.0963519	-0.0744808	-0.0479069	-0.0532877	-0.0414485	-0.0356564	-0.0329171	-0.0282514
196.619	-0.0878807	-0.0690052	-0.0490067	-0.0540203	-0.0427727	-0.0383212	-0.0337112	-0.0303591
196.899	-0.0978921	-0.0636184	-0.0495516	-0.0509906	-0.0407515	-0.0386195	-0.034962	-0.0291914
197.179	-0.0886015	-0.0680204	-0.0450433	-0.051555	-0.0411896	-0.0344732	-0.0305148	-0.0253223
197.459	-0.0969344	-0.0667697	-0.0489571	-0.0522678	-0.0379438	-0.0418709	-0.0347535	-0.0275587
197.739	-0.0963815	-0.0689166	-0.0472529	-0.0514362	-0.0393974	-0.0324447	-0.0305644	-0.0355641
198.02	-0.0927976	-0.0650463	-0.0432499	-0.0503866	-0.0423346	-0.0394448	-0.0343763	-0.0265692
198.299	-0.0954732	-0.0728263	-0.0523656	-0.0510005	-0.0421753	-0.0325342	-0.0307034	-0.0276577
198.579	-0.0855211	-0.0651941	-0.0481546	-0.0547332	-0.0378243	-0.0411252	-0.032798	-0.0272816
198.859	-0.0889668	-0.0677742	-0.0478375	-0.0494064	-0.0418766	-0.0360144	-0.0333141	-0.0282514
199.139	-0.0952066	-0.0676758	-0.0471241	-0.0538619	-0.0419562	-0.0372374	-0.0302567	-0.0266681
199.419	-0.0903786	-0.0703446	-0.0480753	-0.0480401	-0.0382724	-0.0322956	-0.0343068	-0.0301612
199.7	-0.095098	-0.0572467	-0.0444389	-0.0475648	-0.0402636	-0.0402104	-0.03252	-0.0252036
199.98	-0.0879893	-0.0656963	-0.0418529	-0.0505946	-0.038123	-0.0383112	-0.032113	-0.0305966
200.259	-0.0900824	-0.0763716	-0.0452911	-0.0525847	-0.0371573	-0.036422	-0.0297107	-0.0262525
200.54	-0.0929753	-0.0605359	-0.0494129	-0.0530698	-0.0404628	-0.0423283	-0.0323413	-0.0326449
200.82	-0.0837241	-0.0635396	-0.0473421	-0.048852	-0.0373962	-0.0303964	-0.0311303	-0.0303888
201.1	-0.0961149	-0.064357	-0.0470052	-0.0509312	-0.0434298	-0.035557	-0.0340686	-0.0272124
201.38	-0.0964506	-0.070709	-0.0402378	-0.0522381	-0.0403831	-0.0356763	-0.0308424	-0.0245109
201.66	-0.0965592	-0.065588	-0.0474808	-0.0470203	-0.0377546	-0.0340058	-0.0343564	-0.0255005
201.94	-0.0879005	-0.0652728	-0.0489968	-0.0497233	-0.0398455	-0.0367004	-0.031299	-0.0312596
202.22	-0.0886508	-0.0610874	-0.0454892	-0.0529015	-0.0375057	-0.0334391	-0.0343862	-0.0284196
202.499	-0.0868144	-0.0693401	-0.047887	-0.0516441	-0.0405225	-0.0355868	-0.0285096	-0.0245802
202.78	-0.0907538	-0.0628995	-0.0457072	-0.0485054	-0.0378144	-0.0366706	-0.0290159	-0.0276577
203.06	-0.0881374	-0.0667008	-0.0494327	-0.0492282	-0.0388897	-0.0373865	-0.0328476	-0.0248869
203.339	-0.0850965	-0.0572861	-0.0423483	-0.0496738	-0.0376551	-0.0336379	-0.0312692	-0.0297753
203.619	-0.0941008	-0.0724718	-0.0397127	-0.0480104	-0.0414186	-0.0394249	-0.028996	-0.0310419
203.899	-0.0909118	-0.0625351	-0.050919	-0.0515748	-0.0376053	-0.0301081	-0.0345649	-0.0231552
204.179	-0.0922644	-0.0702953	-0.0453307	-0.046743	-0.0386208	-0.036959	-0.0280033	-0.0268858
204.459	-0.0962235	-0.0639729	-0.0455586	-0.0465846	-0.0386109	-0.0350001	-0.0308722	-0.0270837
204.739	-0.084277	-0.0571088	-0.0478375	-0.0526837	-0.0385711	-0.0345626	-0.0313288	-0.0303591
205.02	-0.0970035	-0.0666713	-0.0422492	-0.0509807	-0.0369482	-0.0332004	-0.0350215	-0.0240854
205.299	-0.0804068	-0.0638547	-0.0443101	-0.0529411	-0.0384317	-0.035199	-0.031299	-0.0273608
205.579	-0.0900627	-0.0538196	-0.047461	-0.0468321	-0.0326271	-0.0321962	-0.0358455	-0.0238974
205.859	-0.0861924	-0.0630964	-0.0406341	-0.048149	-0.03653	-0.0343041	-0.0290258	-0.0276181
206.139	-0.091909	-0.0585663	-0.0454991	-0.050446	-0.0369382	-0.0372573	-0.0305942	-0.023086
206.419	-0.0854816	-0.067528	-0.0435274	-0.0463866	-0.041787	-0.0343538	-0.0293633	-0.0269155
206.7	-0.0894209	-0.0678235	-0.0471538	-0.04605	-0.0359824	-0.0357956	-0.0291747	-0.0256984
206.98	-0.086617	-0.0592852	-0.0441219	-0.0460302	-0.039049	-0.0342544	-0.030753	-0.0264504
207.26	-0.0803574	-0.0616094	-0.045945	-0.0492777	-0.0374261	-0.0324746	-0.0309615	-0.0274598
207.54	-0.0875845	-0.0651448	-0.0459747	-0.050852	-0.0381728	-0.032216	-0.030217	-0.0253223
207.82	-0.0821444	-0.0639138	-0.0427149	-0.0482876	-0.0334435	-0.037128	-0.0328873	-0.0301117
208.1	-0.0910303	-0.0695272	-0.0437553	-0.0498817	-0.0382325	-0.0330214	-0.0264151	-0.0298346
208.38	-0.0886508	-0.0579656	-0.0403171	-0.0483569	-0.0371672	-0.0333893	-0.0324803	-0.0233433
208.66	-0.0864195	-0.067597	-0.044756	-0.0484262	-0.0378144	-0.0349504	-0.0297504	-0.0223537
208.939	-0.0850077	-0.0581724	-0.0409413	-0.0483668	-0.0379338	-0.0321962	-0.0289861	-0.0279941
209.22	-0.0859259	-0.0610776	-0.0375031	-0.0459212	-0.0330652	-0.0309433	-0.0313089	-0.0289737
209.499	-0.0876635	-0.0619442	-0.0470647	-0.048951	-0.0366296	-0.0305555	-0.0297306	-0.0254114
209.78	-0.0793503	-0.0602503	-0.0433887	-0.050248	-0.0379438	-0.0382516	-0.0290258	-0.0252036
210.06	-0.0882362	-0.0612351	-0.0441912	-0.0520302	-0.039497	-0.0329419	-0.0320534	-0.0199195
210.339	-0.0821642	-0.062023	-0.0423879	-0.0471688	-0.0367988	-0.0332203	-0.0288273	-0.027717
210.619	-0.0790838	-0.0674099	-0.0449344	-0.0470401	-0.0330453	-0.0307246	-0.0274177	-0.0239568
210.899	-0.0828553	-0.0560846	-0.0440327	-0.0453569	-0.0364404	-0.0351195	-0.0283408	-0.0256984
211.179	-0.0776522	-0.0597579	-0.0471637	-0.0485648	-0.037217	-0.0341947	-0.0276956	-0.0259161
211.459	-0.0819865	-0.0642388	-0.0385732	-0.0471193	-0.0387503	-0.0338467	-0.0290854	-0.0274103
211.739	-0.0896381	-0.0570793	-0.044112	-0.0430103	-0.0346283	-0.0350797	-0.0309019	-0.0251343
212.02	-0.0913561	-0.0574141	-0.0425365	-0.0455747	-0.0370676	-0.0327828	-0.0279736	-0.0241547
212.299	-0.0760428	-0.069084	-0.0443597	-0.0468916	-0.0359724	-0.0306251	-0.0288273	-0.0247682
212.579	-0.0809893	-0.0568823	-0.0369879	-0.0452777	-0.0335829	-0.0298595	-0.0288967	-0.0254213
212.859	-0.0818877	-0.0621904	-0.0424672	-0.0474658	-0.0357335	-0.030466	-0.0319443	-0.0302503
213.139	-0.0790936	-0.0633722	-0.0434085	-0.0505649	-0.0347976	-0.0335882	-0.0283607	-0.0220766
213.419	-0.0723207	-0.0617965	-0.0393956	-0.0472381	-0.0363209	-0.0322459	-0.0249856	-0.022611
213.7	-0.0889372	-0.059492	-0.04	-0.0454262	-0.0333539	-0.0315797	-0.0308722	-0.0261733
213.98	-0.0802784	-0.0576406	-0.0421204	-0.0464658	-0.0329955	-0.0308339	-0.029681	-0.0265593
214.26	-0.0822234	-0.0565967	-0.0428239	-0.0452084	-0.0358231	-0.029949	-0.0295718	-0.0214236
214.54	-0.0845337	-0.0541544	-0.0484221	-0.047644	-0.0376252	-0.0341251	-0.0254422	-0.0231651
214.82	-0.0849484	-0.0613041	-0.0441516	-0.0426638	-0.0336626	-0.032932	-0.0304155	-0.0234422
215.1	-0.0872883	-0.0628305	-0.0365915	-0.0434856	-0.0354846	-0.0316592	-0.0266334	-0.0207408
215.38	-0.0792812	-0.0604375	-0.0419817	-0.0511787	-0.0376551	-0.033101	-0.0269312	-0.028568
215.66	-0.080782	-0.0603193	-0.0338865	-0.0457727	-0.0356041	-0.0286663	-0.0293534	-0.0258567
215.939	-0.0738016	-0.058133	-0.0433688	-0.0436341	-0.0319301	-0.0299689	-0.0286585	-0.0243724
216.22	-0.0820358	-0.0596792	-0.0352242	-0.0461787	-0.0342799	-0.0354277	-0.0267129	-0.0213741
216.499	-0.0775831	-0.0693893	-0.0400694	-0.0444757	-0.0341803	-0.0270257	-0.0282416	-0.0245505
216.78	-0.0828356	-0.0577489	-0.0405251	-0.0459906	-0.0312332	-0.0359547	-0.0298398	-0.0217402
217.06	-0.0836353	-0.0580345	-0.0383156	-0.0463173	-0.035614	-0.0278311	-0.0278941	-0.0260447
217.339	-0.0775534	-0.0587239	-0.0410305	-0.04505	-0.0356538	-0.0318382	-0.0263456	-0.0195434
217.619	-0.0871205	-0.0593837	-0.0388804	-0.0416341	-0.0332444	-0.034682	-0.0278247	-0.0226803
217.899	-0.085294	-0.0611564	-0.0429923	-0.0437133	-0.0345387	-0.0321564	-0.0241121	-0.0258171
218.179	-0.0831712	-0.0585171	-0.0422294	-0.043545	-0.0347578	-0.0272942	-0.0278445	-0.0226506
218.459	-0.0787678	-0.0530908	-0.0351647	-0.0443173	-0.0365997	-0.0320967	-0.0310806	-0.020721
218.739	-0.0846423	-0.0644456	-0.0433688	-0.0467529	-0.0370577	-0.0311919	-0.0275368	-0.0234125
219.02	-0.0770005	-0.0547945	-0.0399405	-0.0437331	-0.0344192	-0.0280299	-0.0288273	-0.0268561
219.299	-0.0806733	-0.0583694	-0.0415655	-0.044446	-0.0325176	-0.0315598	-0.0266235	-0.0205725
219.579	-0.0777805	-0.0539673	-0.0416844	-0.0438024	-0.0370776	-0.0326535	-0.0270801	-0.023937
219.859	-0.0783828	-0.059108	-0.033619	-0.0441192	-0.0356339	-0.0324646	-0.0240823	-0.0241844
220.139	-0.0773066	-0.0561536	-0.0404954	-0.0401588	-0.0292718	-0.0293524	-0.0290357	-0.0223537
220.419	-0.0788073	-0.0603291	-0.0389893	-0.044941	-0.0328959	-0.0334192	-0.0274375	-0.0217006
220.7	-0.0831515	-0.0534059	-0.0443299	-0.0444361	-0.034937	-0.0314206	-0.0253033	-0.0283305
220.98	-0.0862813	-0.05703	-0.0348477	-0.0441589	-0.0339712	-0.026797	-0.0255316	-0.0211366
221.26	-0.0818877	-0.055996	-0.0430419	-0.0438024	-0.0342599	-0.0319575	-0.0290059	-0.022611
221.54	-0.0832799	-0.0581133	-0.0347585	-0.0414955	-0.0304267	-0.0300087	-0.0273184	-0.0249562
221.82	-0.0741867	-0.0571482	-0.0451424	-0.0486638	-0.0328461	-0.0309632	-0.0292442	-0.022047
222.1	-0.0836945	-0.0545976	-0.0404756	-0.0415549	-0.0356041	-0.0275427	-0.026286	-0.0190981
222.38	-0.0725379	-0.0608117	-0.0430815	-0.0402182	-0.0333639	-0.0338865	-0.0274772	-0.0235412
222.66	-0.0815817	-0.0535635	-0.0377409	-0.0413865	-0.0350166	-0.0269362	-0.0260279	-0.0216017
222.939	-0.0832996	-0.0619639	-0.0369978	-0.0423965	-0.0303272	-0.0325541	-0.0286287	-0.0250255
223.22	-0.0721035	-0.0549521	-0.0360862	-0.0415747	-0.0328063	-0.0288851	-0.0246382	-0.022987
223.499	-0.0798835	-0.0602602	-0.040109	-0.0395449	-0.030815	-0.0291635	-0.027646	-0.0236896
223.78	-0.0779385	-0.0599647	-0.0347882	-0.0409212	-0.0330353	-0.0305158	-0.0256209	-0.0218095
224.06	-0.0778299	-0.0544695	-0.0351746	-0.0436737	-0.0340309	-0.0305754	-0.0278842	-0.0233828
224.339	-0.0808609	-0.0566361	-0.0473916	-0.0457925	-0.0315319	-0.0278112	-0.0258889	-0.0250057
224.619	-0.0824308	-0.0566656	-0.0353728	-0.0441093	-0.0333639	-0.0288155	-0.0243007	-0.019771
224.899	-0.077198	-0.0501069	-0.0377409	-0.0408024	-0.0312432	-0.0304064	-0.024926	-0.0249067
225.179	-0.085837	-0.047113	-0.0393857	-0.0456539	-0.0354945	-0.0330811	-0.0268816	-0.0204835
225.459	-0.0833983	-0.0475365	-0.03568	-0.0414757	-0.0304068	-0.0261109	-0.0261967	-0.0267968
225.739	-0.0781656	-0.056449	-0.0392668	-0.0400202	-0.0333539	-0.0297203	-0.0281522	-0.0138536
226.02	-0.0707114	-0.059236	-0.0388407	-0.0420895	-0.0313427	-0.0262998	-0.0277552	-0.0270342
226.299	-0.0825789	-0.0522734	-0.039782	-0.0407034	-0.0303073	-0.0307444	-0.024936	-0.0208991
226.579	-0.0807326	-0.0586943	-0.0411196	-0.042238	-0.0337422	-0.0290939	-0.0248566	-0.020622
226.859	-0.062487	-0.0543218	-0.0376121	-0.0410796	-0.0309942	-0.030655	-0.0254422	-0.0238083
227.139	-0.073466	-0.0560452	-0.0362051	-0.0415054	-0.029909	-0.0293723	-0.0267327	-0.0185737
227.419	-0.0834477	-0.0505008	-0.0376616	-0.041337	-0.0312929	-0.02977	-0.0258095	-0.0214334
227.7	-0.0677889	-0.0534552	-0.0427545	-0.0397628	-0.0350863	-0.0280101	-0.0267129	-0.0253223
227.98	-0.0693785	-0.0598761	-0.0356403	-0.0442876	-0.0329258	-0.0302572	-0.0222657	-0.0204241
228.26	-0.0802192	-0.0573649	-0.0406639	-0.042347	-0.0290926	-0.0287459	-0.0270206	-0.0192169
228.54	-0.0804759	-0.059236	-0.0337974	-0.0412776	-0.0314224	-0.026787	-0.0254125	-0.0222548
228.82	-0.0700499	-0.0451533	-0.0364528	-0.0426737	-0.0312133	-0.029064	-0.0234569	-0.0262525
229.1	-0.0705435	-0.0541938	-0.0371266	-0.0411885	-0.0323085	-0.0260115	-0.0223352	-0.0203944
229.38	-0.0825789	-0.0477236	-0.0392271	-0.0406836	-0.0299289	-0.0310825	-0.0278941	-0.0200184
229.66	-0.0758059	-0.0539279	-0.0395838	-0.0420301	-0.0330154	-0.0245299	-0.0230896	-0.0245307
229.939	-0.078284	-0.056774	-0.0356106	-0.0405252	-0.0282463	-0.0301976	-0.0248863	-0.018732
230.22	-0.0656859	-0.0474774	-0.0347387	-0.0431687	-0.0308449	-0.0292927	-0.0263456	-0.0238677
230.499	-0.0702868	-0.0528742	-0.0415259	-0.0391687	-0.0306956	-0.0250072	-0.0257103	-0.0192466
230.78	-0.0745915	-0.0519189	-0.0396136	-0.0412182	-0.0312332	-0.025753	-0.0244595	-0.0177919
231.06	-0.0686479	-0.0567247	-0.0363735	-0.0406143	-0.0321691	-0.0303865	-0.0270107	-0.0182867
231.339	-0.067236	-0.0555233	-0.0279316	-0.0406539	-0.0308748	-0.0259518	-0.0247871	-0.0244812
231.619	-0.0724095	-0.0580345	-0.037622	-0.0411984	-0.0319003	-0.0318382	-0.0273978	-0.0199096
231.899	-0.0782544	-0.0534453	-0.0319049	-0.0399212	-0.0287242	-0.0274135	-0.0205682	-0.0199689
232.179	-0.0685689	-0.0483244	-0.0409908	-0.0404261	-0.0307652	-0.0275626	-0.0223054	-0.0257478
232.459	-0.0743545	-0.0513083	-0.0313005	-0.0405648	-0.0281666	-0.0261208	-0.0230995	-0.0218293
232.739	-0.0681937	-0.0486789	-0.0349666	-0.0384162	-0.0311635	-0.0286961	-0.0271496	-0.0208694
233.02	-0.0734561	-0.050422	-0.033728	-0.0423371	-0.0312332	-0.0243907	-0.0262662	-0.0168915
233.299	-0.0684504	-0.0525886	-0.0349467	-0.0368717	-0.0315319	-0.0295513	-0.0235164	-0.0244911
233.579	-0.0720442	-0.0516628	-0.0368591	-0.0399608	-0.0286545	-0.0245399	-0.0234172	-0.0232938
233.859	-0.0668115	-0.0548733	-0.0332425	-0.0416836	-0.0291324	-0.025922	-0.0247077	-0.0193851
234.139	-0.0827171	-0.0547157	-0.0370275	-0.0431489	-0.0293415	-0.0277515	-0.0214715	-0.0174258
234.419	-0.0687861	-0.0483539	-0.0383057	-0.0401093	-0.0248412	-0.0281095	-0.0245687	-0.0213741
234.7	-0.0739103	-0.0516235	-0.0347089	-0.0372083	-0.0296601	-0.0274433	-0.0211043	-0.0163571
234.98	-0.0701881	-0.0452616	-0.0368789	-0.0394756	-0.0323981	-0.0265981	-0.0236455	-0.021473
235.26	-0.0795083	-0.0545483	-0.0320238	-0.0393667	-0.0274498	-0.0251265	-0.0260875	-0.0216017
235.54	-0.0763193	-0.0597875	-0.0371761	-0.0370994	-0.0298592	-0.027841	-0.0230499	-0.0177425
235.82	-0.0642938	-0.0506682	-0.0298935	-0.0390103	-0.0327267	-0.028189	-0.0251742	-0.0223042
236.1	-0.0641556	-0.0515644	-0.0328957	-0.041337	-0.0304865	-0.0284873	-0.0237646	-0.0209387
236.38	-0.0685195	-0.0500872	-0.0322219	-0.0396836	-0.0287441	-0.0201947	-0.0206377	-0.0221558
236.66	-0.084899	-0.0498803	-0.0365024	-0.0393469	-0.0310042	-0.0285569	-0.0198833	-0.0177919
236.939	-0.070741	-0.0557498	-0.0306168	-0.035634	-0.0273602	-0.0258126	-0.0250352	-0.0198898
237.22	-0.0695365	-0.045626	-0.0325588	-0.0429509	-0.0314224	-0.0292629	-0.0255911	-0.0167826
237.5	-0.0753517	-0.0582512	-0.0395938	-0.0374756	-0.0267429	-0.0268666	-0.0249161	-0.0224725
237.78	-0.0740584	-0.0547157	-0.0341838	-0.0370103	-0.0296999	-0.0199262	-0.0226627	-0.0186528
238.06	-0.0637607	-0.0531204	-0.0350855	-0.0330894	-0.0265736	-0.0299689	-0.0224642	-0.0214137
238.339	-0.077356	-0.0509439	-0.0341144	-0.0409806	-0.0291921	-0.0279703	-0.0233675	-0.0210376
238.619	-0.0733277	-0.0472903	-0.0286153	-0.0369014	-0.0319003	-0.0274334	-0.0211837	-0.0197611
238.899	-0.0616873	-0.0474676	-0.0347189	-0.0353766	-0.0263247	-0.0261706	-0.022355	-0.0181779
239.179	-0.077899	-0.0500576	-0.0312212	-0.0381093	-0.0295307	-0.0257828	-0.0240128	-0.0186924
239.459	-0.0725774	-0.0526772	-0.0354719	-0.037535	-0.0254386	-0.0280101	-0.0223848	-0.0195038
239.739	-0.0691415	-0.0468668	-0.0327768	-0.040337	-0.030138	-0.0199759	-0.0235562	-0.0207408
240.02	-0.080624	-0.0486789	-0.0316671	-0.0371291	-0.029232	-0.0279206	-0.0237249	-0.021859
240.3	-0.0698228	-0.0496932	-0.0349368	-0.0383865	-0.030586	-0.0243211	-0.0230499	-0.0197116
240.579	-0.0733771	-0.0487675	-0.0312311	-0.0388618	-0.0287541	-0.0226308	-0.0215609	-0.0208001
240.859	-0.0748877	-0.0431541	-0.0323309	-0.0391786	-0.0286445	-0.0275924	-0.0204987	-0.0209387
241.139	-0.0705929	-0.0513182	-0.0342036	-0.035436	-0.0288636	-0.0292032	-0.0247871	-0.017594
241.419	-0.0726169	-0.0539279	-0.0347585	-0.035337	-0.0278082	-0.0208311	-0.0235562	-0.0198898
241.7	-0.0691613	-0.0490236	-0.0298142	-0.0374855	-0.0269918	-0.025047	-0.0187318	-0.0220766
241.979	-0.0667522	-0.0490925	-0.0424077	-0.0341786	-0.0250702	-0.026966	-0.0240128	-0.0171685
242.26	-0.0713729	-0.0437155	-0.0308447	-0.0380301	-0.0286147	-0.027493	-0.0262761	-0.0147046
242.54	-0.0702177	-0.0564884	-0.0308645	-0.0375053	-0.0292618	-0.0247288	-0.0201215	-0.0198106
242.82	-0.06459	-0.0543415	-0.0335199	-0.0348716	-0.0288437	-0.0249973	-0.0217991	-0.0204241
243.099	-0.0672064	-0.0477039	-0.0295566	-0.0351588	-0.0262052	-0.0270456	-0.0252139	-0.0163967
243.38	-0.071205	-0.049772	-0.0375824	-0.0356637	-0.0259264	-0.0266677	-0.0192777	-0.0187518
243.66	-0.0730315	-0.0521848	-0.026703	-0.0364558	-0.0295307	-0.0248879	-0.0253231	-0.0183956
243.939	-0.0617367	-0.0444245	-0.0342532	-0.0344063	-0.0311735	-0.0255839	-0.0211837	-0.0144869
244.22	-0.0650244	-0.0481766	-0.0309041	-0.0398618	-0.0259961	-0.0239234	-0.0255217	-0.0214928
244.5	-0.0759737	-0.0482456	-0.0337478	-0.0364756	-0.0262152	-0.0218055	-0.0213921	-0.0167529
244.78	-0.066614	-0.0488365	-0.0356899	-0.0338617	-0.0282762	-0.0253254	-0.0214815	-0.0231552
245.06	-0.0729229	-0.0472903	-0.0379192	-0.0367627	-0.0260459	-0.0245995	-0.0212035	-0.0202064
245.339	-0.0721528	-0.0452616	-0.0298737	-0.0370499	-0.0312531	-0.0244305	-0.0237051	-0.0192664
245.619	-0.0653009	-0.0442374	-0.0350359	-0.0356538	-0.0284554	-0.0263098	-0.022494	-0.0139624
245.899	-0.0755887	-0.0416474	-0.0331533	-0.0367033	-0.0241243	-0.0258524	-0.0213921	-0.0204142
246.179	-0.0621514	-0.045823	-0.0357592	-0.0344657	-0.0273801	-0.0242018	-0.0200917	-0.0166837
246.459	-0.0609468	-0.0469062	-0.0337181	-0.0342578	-0.0294211	-0.0284177	-0.021412	-0.0197908
246.739	-0.070741	-0.048413	-0.0326084	-0.0372677	-0.0286545	-0.0236947	-0.0235065	-0.0148827
247.02	-0.0769512	-0.0487971	-0.0318157	-0.0327924	-0.0283458	-0.0261805	-0.0209256	-0.0219084
247.3	-0.0668213	-0.0542036	-0.0343919	-0.0374261	-0.0240049	-0.0232771	-0.0206476	-0.0168321
247.579	-0.0631683	-0.0403376	-0.0242755	-0.0342578	-0.0264541	-0.023297	-0.024529	-0.0224725
247.859	-0.0696944	-0.0479304	-0.032113	-0.0362974	-0.0254784	-0.0267373	-0.0208064	-0.0167529
248.139	-0.0641457	-0.0492993	-0.0313104	-0.0368816	-0.0243932	-0.0237742	-0.019784	-0.0216215
248.419	-0.0700104	-0.0498705	-0.0291603	-0.0388915	-0.0252892	-0.0244305	-0.0233775	-0.0150311
248.7	-0.0597028	-0.0477827	-0.0297845	-0.0340102	-0.0240347	-0.0229291	-0.0202208	-0.0163472
248.979	-0.0691514	-0.0492895	-0.0295962	-0.0329805	-0.0279675	-0.0238936	-0.0227918	-0.0218688
249.26	-0.0657847	-0.0475562	-0.0300322	-0.036436	-0.0268325	-0.0239532	-0.0209156	-0.0223141
249.54	-0.0620625	-0.0399831	-0.0327471	-0.0360796	-0.0258767	-0.0270058	-0.0220473	-0.0183164
249.82	-0.0628721	-0.044267	-0.0385137	-0.0315449	-0.0270913	-0.0212586	-0.0207171	-0.0145364
250.099	-0.0631288	-0.0449957	-0.0322913	-0.0373667	-0.0257671	-0.0222529	-0.0190296	-0.0158623
250.38	-0.0720344	-0.0452912	-0.0290315	-0.0356835	-0.0261953	-0.0218453	-0.0202704	-0.0176732
250.66	-0.0644518	-0.047182	-0.0263364	-0.0360103	-0.0266732	-0.0269959	-0.0190395	-0.0176534
250.939	-0.05681	-0.0398255	-0.0316076	-0.0330894	-0.0295307	-0.0229688	-0.0225238	-0.0179305
251.22	-0.0593178	-0.0438336	-0.0282784	-0.0348122	-0.0244828	-0.0234859	-0.0193075	-0.0120724
251.5	-0.065449	-0.0432723	-0.0308942	-0.0380301	-0.0271312	-0.0245001	-0.0210149	-0.0160602
251.78	-0.0635731	-0.0484031	-0.0346594	-0.0304359	-0.0254386	-0.0219546	-0.0205384	-0.0154764
252.06	-0.0634546	-0.0424155	-0.0264652	-0.0363667	-0.0285649	-0.0214873	-0.0196947	-0.016268
252.339	-0.0549242	-0.040958	-0.0280406	-0.0341489	-0.0234871	-0.0215967	-0.0174512	-0.020147
252.619	-0.0585082	-0.051003	-0.0306862	-0.034832	-0.0213266	-0.0208012	-0.024936	-0.013814
252.899	-0.0737622	-0.0438336	-0.0292594	-0.0365053	-0.0238057	-0.0248978	-0.0177093	-0.0228584
253.179	-0.062724	-0.0427504	-0.0361457	-0.034535	-0.0262948	-0.0247189	-0.0230003	-0.0189893
253.459	-0.0630004	-0.0428587	-0.0259301	-0.0367429	-0.0243135	-0.0212686	-0.0215907	-0.0155061
253.739	-0.0554376	-0.0465714	-0.0312509	-0.0313468	-0.0285549	-0.0188325	-0.0177589	-0.0187716
254.02	-0.0645801	-0.0388013	-0.0334704	-0.0344558	-0.0224019	-0.0236649	-0.0193869	-0.0149816
254.3	-0.0599398	-0.039274	-0.0266634	-0.0322874	-0.0238456	-0.0241223	-0.0217693	-0.0157436
254.579	-0.0647282	-0.0483834	-0.0329849	-0.0329112	-0.0234871	-0.022064	-0.0194068	-0.0192268
254.859	-0.0588241	-0.0505402	-0.03459	-0.0320102	-0.0246918	-0.0260512	-0.019377	-0.0109245
255.139	-0.0561386	-0.041283	-0.0232549	-0.0346439	-0.0251996	-0.0236748	-0.0199428	-0.0175841
255.419	-0.0715111	-0.0411845	-0.0304484	-0.033238	-0.0273004	-0.021189	-0.0175902	-0.0157535
255.7	-0.0542627	-0.0441783	-0.0279118	-0.0316637	-0.0266632	-0.0229191	-0.0207767	-0.0164363
255.979	-0.0631288	-0.0432526	-0.0264652	-0.0365449	-0.0233378	-0.0213382	-0.0192976	-0.0169014
256.26	-0.0653009	-0.0418936	-0.0244637	-0.0298221	-0.0284653	-0.0214276	-0.0183248	-0.0178513
256.54	-0.0622007	-0.0429178	-0.0308348	-0.0346736	-0.0226408	-0.0230583	-0.0201116	-0.0207012
256.82	-0.0575998	-0.0459017	-0.0315581	-0.0334657	-0.0224815	-0.0207117	-0.0214815	-0.0156644
257.099	-0.0640075	-0.0381021	-0.0291405	-0.033129	-0.0251498	-0.0248083	-0.0168755	-0.016367
257.38	-0.0679568	-0.0427701	-0.0295962	-0.0304557	-0.020311	-0.0198864	-0.0214219	-0.0163868
257.66	-0.0650343	-0.0467191	-0.0301313	-0.0303072	-0.0274697	-0.0201847	-0.0197641	-0.018356
257.94	-0.060157	-0.0441389	-0.0285459	-0.0321389	-0.0218642	-0.0235555	-0.0152375	-0.0163472
258.22	-0.0598707	-0.0421595	-0.0254545	-0.0331488	-0.0251996	-0.0196975	-0.0200917	-0.0216709
258.499	-0.0619934	-0.0425731	-0.028972	-0.0289706	-0.0247416	-0.0208808	-0.0194167	-0.0118547
258.779	-0.0640371	-0.0423367	-0.0301214	-0.0337528	-0.0238655	-0.0233069	-0.019109	-0.0133885
259.06	-0.0622007	-0.0439617	-0.0354223	-0.0330399	-0.0250105	-0.0242913	-0.0191685	-0.0168618
259.339	-0.0606408	-0.040633	-0.020758	-0.0315944	-0.024881	-0.0208609	-0.0194266	-0.0191476
259.619	-0.0640569	-0.0396876	-0.0282289	-0.0316637	-0.0223421	-0.0233566	-0.018027	-0.0148926
259.899	-0.0546478	-0.0435874	-0.0280703	-0.0295746	-0.0262052	-0.0209305	-0.0202108	-0.014477
260.18	-0.0669991	-0.0384172	-0.0245628	-0.0312775	-0.0266732	-0.0212487	-0.0193373	-0.01703
260.459	-0.063889	-0.0414603	-0.0363934	-0.0317825	-0.0247118	-0.0222629	-0.0193075	-0.0167529
260.74	-0.059298	-0.0438435	-0.0311221	-0.0318023	-0.0220335	-0.0205129	-0.0189104	-0.0181482
261.019	-0.0553883	-0.041283	-0.0307555	-0.0314756	-0.0242637	-0.0213083	-0.019248	-0.0151796
261.3	-0.0627141	-0.0437155	-0.0261481	-0.0331587	-0.023278	-0.0229788	-0.0193472	-0.0171092
261.579	-0.0550723	-0.0426519	-0.0299133	-0.0316934	-0.0228001	-0.0238836	-0.0184538	-0.0178711
261.859	-0.0635237	-0.0402982	-0.0281298	-0.0296142	-0.0223521	-0.0182558	-0.0184836	-0.0147145
262.139	-0.0679962	-0.0391657	-0.0303691	-0.0304062	-0.0256377	-0.0198367	-0.017749	-0.0167628
262.419	-0.0584391	-0.0434397	-0.0297151	-0.0282379	-0.0221629	-0.0247984	-0.0203399	-0.0121713
262.7	-0.0534433	-0.0411845	-0.0274164	-0.0308221	-0.0225014	-0.0234262	-0.0201513	-0.0151301
262.979	-0.0622995	-0.0490531	-0.0287243	-0.0325746	-0.0252594	-0.0162771	-0.0181957	-0.0152191
263.26	-0.0672953	-0.0445132	-0.0231558	-0.0315845	-0.0234075	-0.0219447	-0.0195557	-0.0176237
263.54	-0.0506689	-0.0392445	-0.0271489	-0.0313072	-0.0252494	-0.0222927	-0.019506	-0.0182372
263.82	-0.0571654	-0.0427701	-0.032757	-0.0293369	-0.0203509	-0.0193197	-0.0199726	-0.0154071
264.099	-0.0566421	-0.0477926	-0.0258707	-0.0325845	-0.0231486	-0.0228694	-0.0174115	-0.0151202
264.38	-0.068875	-0.0398156	-0.0234927	-0.0325053	-0.0275095	-0.0238737	-0.0159423	-0.0151796
264.66	-0.0643531	-0.0360241	-0.0282982	-0.0298122	-0.0215357	-0.0207316	-0.0186722	-0.0178909
264.94	-0.0558326	-0.0398649	-0.0255933	-0.0310894	-0.0228798	-0.0163864	-0.0175604	-0.0169211
265.22	-0.0557536	-0.0398058	-0.0291603	-0.0302478	-0.0202214	-0.0214078	-0.0216502	-0.0118943
265.499	-0.058597	-0.0455374	-0.0265544	-0.0301785	-0.0242239	-0.0228495	-0.0179376	-0.0168915
265.779	-0.0639186	-0.0317009	-0.0328561	-0.0343766	-0.0227105	-0.0163367	-0.0162699	-0.0169211
266.06	-0.0523375	-0.0381612	-0.0264057	-0.0318716	-0.0229097	-0.0220044	-0.021958	-0.0129333
266.339	-0.0569581	-0.0420216	-0.0260193	-0.0296637	-0.0194946	-0.0186237	-0.0179773	-0.0138239
266.619	-0.057353	-0.0389392	-0.0298043	-0.0279409	-0.0233278	-0.0226308	-0.0161012	-0.0151598
266.899	-0.0639581	-0.0402293	-0.0244241	-0.0286339	-0.0233676	-0.0205725	-0.0182751	-0.015417
267.18	-0.0548452	-0.0407611	-0.0279118	-0.0299409	-0.0190366	-0.0220342	-0.018563	-0.0191773
267.459	-0.0572839	-0.0385256	-0.0245033	-0.0321389	-0.021685	-0.0238538	-0.0184538	-0.0108157
267.74	-0.0633756	-0.0403967	-0.0255536	-0.0314558	-0.024891	-0.016814	-0.0187417	-0.015892
268.019	-0.0671175	-0.0429276	-0.0243151	-0.0312181	-0.028306	-0.018564	-0.0194862	-0.0119141
268.3	-0.0480624	-0.0374718	-0.0306564	-0.0267131	-0.0181206	-0.0216464	-0.0165578	-0.0186528
268.579	-0.0568495	-0.0397369	-0.0301808	-0.0323865	-0.0232083	-0.0191705	-0.0197145	-0.0117557
268.859	-0.0535222	-0.0314054	-0.0248105	-0.0287132	-0.0238953	-0.0208311	-0.0151284	-0.0152983
269.139	-0.053384	-0.0427799	-0.0303988	-0.0316043	-0.0204006	-0.0200257	-0.0164784	-0.0174654
269.419	-0.0576295	-0.0374817	-0.0261481	-0.0293369	-0.0239949	-0.0196578	-0.0169052	-0.0144374
269.7	-0.049336	-0.0391164	-0.0237206	-0.0320993	-0.0211075	-0.0202543	-0.0173718	-0.0134578
269.979	-0.0587056	-0.0360143	-0.0278127	-0.0318815	-0.0228997	-0.0194191	-0.0188608	-0.0138734
270.26	-0.0530779	-0.0323114	-0.0252267	-0.0242478	-0.0234672	-0.0156307	-0.0168159	-0.016842
270.54	-0.0612035	-0.0408694	-0.0301907	-0.0313171	-0.0181505	-0.0203041	-0.0189899	-0.0148926
270.82	-0.0493953	-0.0341727	-0.0195987	-0.0290399	-0.0247217	-0.0175001	-0.0163196	-0.0127849
271.099	-0.0507084	-0.0432526	-0.0267525	-0.030832	-0.0200223	-0.0219546	-0.0184935	-0.00941053
271.38	-0.0478946	-0.0407906	-0.0253852	-0.0301884	-0.021237	-0.021895	-0.0155453	-0.0178513
271.66	-0.060621	-0.0312774	-0.0302799	-0.0261983	-0.0192357	-0.018922	-0.0187318	-0.0129729
271.94	-0.059535	-0.0385945	-0.0210453	-0.0322577	-0.02282	-0.0180171	-0.015317	-0.0134083
272.22	-0.0513304	-0.0395694	-0.0270696	-0.0290993	-0.0215257	-0.0201151	-0.0165082	-0.0170201
272.499	-0.0575702	-0.0375014	-0.0244637	-0.0329409	-0.0240546	-0.0181663	-0.0170839	-0.0156941
272.779	-0.0577479	-0.0356007	-0.0235521	-0.0298518	-0.019644	-0.0201251	-0.0158431	-0.0178315
273.06	-0.052061	-0.0337788	-0.026158	-0.0280696	-0.0226508	-0.0218651	-0.0183446	-0.0137249
273.339	-0.0510934	-0.0383483	-0.0278722	-0.0256636	-0.020092	-0.0206819	-0.0167762	-0.0131312
273.619	-0.0510342	-0.028323	-0.0278821	-0.0286042	-0.0218642	-0.0172018	-0.0174909	-0.0163571
273.899	-0.0548057	-0.0355711	-0.0239485	-0.0304755	-0.019395	-0.018206	-0.0147611	-0.0124187
274.18	-0.0450116	-0.0370779	-0.0279217	-0.028426	-0.0199427	-0.016804	-0.0167563	-0.0160998
274.459	-0.0571654	-0.0406035	-0.0240674	-0.0276438	-0.0232581	-0.0219049	-0.0156743	-0.0122307
274.74	-0.0510737	-0.0417459	-0.0213723	-0.0277032	-0.0212868	-0.0182458	-0.016131	-0.0110136
275.019	-0.0552797	-0.0360931	-0.0265643	-0.0311686	-0.0222525	-0.019797	-0.0148306	-0.0183461
275.3	-0.0537296	-0.0408792	-0.0215507	-0.0277329	-0.0221032	-0.014358	-0.0166571	-0.0115776
275.579	-0.0444192	-0.0351378	-0.026049	-0.0285943	-0.0219837	-0.0223027	-0.0179277	-0.0144671
275.859	-0.0528114	-0.0381612	-0.0254149	-0.0261686	-0.0223621	-0.0194589	-0.0171733	-0.0159217
276.139	-0.0516858	-0.0356893	-0.0272083	-0.0276933	-0.0155718	-0.0188225	-0.0157835	-0.0131807
276.419	-0.0560794	-0.04148	-0.0210354	-0.03103	-0.0197833	-0.0162969	-0.0152773	-0.0145364
276.7	-0.0545688	-0.0318584	-0.0227	-0.0239012	-0.0194647	-0.0177785	-0.0167166	-0.0166045
276.979	-0.0550328	-0.0415194	-0.0213723	-0.0302478	-0.0213764	-0.0205228	-0.0160515	-0.00727312
277.26	-0.0548156	-0.0374029	-0.0307258	-0.0282973	-0.0212171	-0.0175995	-0.0153269	-0.0181581
277.54	-0.0508565	-0.039146	-0.0219371	-0.0277825	-0.0188176	-0.0209504	-0.0154857	-0.00870796
277.82	-0.0502641	-0.0350196	-0.0290513	-0.0249903	-0.0243135	-0.0180768	-0.0167067	-0.0141306
278.099	-0.0511527	-0.0342417	-0.0219371	-0.0300696	-0.0186881	-0.0175796	-0.0158729	-0.0173862
278.38	-0.0610258	-0.0347439	-0.02811	-0.0262379	-0.0231088	-0.0200853	-0.0169648	-0.013903
278.66	-0.0551414	-0.0388407	-0.0263958	-0.0270003	-0.0174635	-0.0142685	-0.0154361	-0.0137843
278.94	-0.0440144	-0.043489	-0.0232153	-0.0258814	-0.022382	-0.0175597	-0.0175604	-0.0124187
279.22	-0.0617268	-0.0317796	-0.0267327	-0.0267527	-0.0227205	-0.0173609	-0.0173718	-0.0129828
279.499	-0.0508071	-0.0348128	-0.0205598	-0.0261884	-0.0187578	-0.0178481	-0.0167861	-0.0118151
279.779	-0.0592487	-0.0411944	-0.0191826	-0.0285943	-0.01826	-0.0185739	-0.0160218	-0.0137843
280.06	-0.0545096	-0.0334538	-0.0269507	-0.0283765	-0.0215158	-0.0185342	-0.0143441	-0.011162
280.339	-0.0492373	-0.0391657	-0.0283676	-0.0248517	-0.0209582	-0.0210995	-0.0164288	-0.0173368
280.619	-0.0549736	-0.0369991	-0.02595	-0.0253963	-0.0200123	-0.0183353	-0.0173718	-0.0142593
280.899	-0.0455546	-0.0316122	-0.0219866	-0.0294755	-0.0172146	-0.018743	-0.0160416	-0.0117557
281.18	-0.055329	-0.0387816	-0.0215011	-0.0282478	-0.0201716	-0.0163069	-0.0178483	-0.0105782
281.459	-0.0522289	-0.0316024	-0.0273669	-0.0245943	-0.0212171	-0.0191009	-0.0138776	-0.0191773
281.74	-0.0503233	-0.0383877	-0.0219965	-0.0246933	-0.0146459	-0.0145171	-0.0150688	-0.00957875
282.019	-0.0507775	-0.0323804	-0.0244835	-0.0264755	-0.0209781	-0.0196677	-0.0179078	-0.0129234
282.3	-0.0588142	-0.0388899	-0.0216696	-0.029426	-0.0206794	-0.018912	-0.0144037	-0.013527
282.579	-0.0530582	-0.0396679	-0.0222145	-0.0240101	-0.0204903	-0.0183055	-0.0173519	-0.0118646
282.859	-0.0572444	-0.029101	-0.0278028	-0.0268815	-0.0219738	-0.0155512	-0.0169847	-0.0139426
283.139	-0.0458409	-0.0333159	-0.0225019	-0.0229408	-0.0192656	-0.0179575	-0.0136294	-0.0154764
283.419	-0.0513896	-0.0332273	-0.0209165	-0.0295547	-0.0197435	-0.0173112	-0.013689	-0.0149223
283.7	-0.0482006	-0.0396285	-0.0245727	-0.0265844	-0.0207591	-0.0171918	-0.0158729	-0.0116766
283.979	-0.0513699	-0.0361325	-0.0212237	-0.0283072	-0.0183795	-0.0189816	-0.0138677	-0.0107662
284.26	-0.0452288	-0.0342712	-0.0218974	-0.0223864	-0.0190764	-0.0148353	-0.0155353	-0.0152092
284.54	-0.0523671	-0.0334538	-0.0230666	-0.0281983	-0.0197634	-0.0153026	-0.01491	-0.0123693
284.82	-0.054085	-0.0258216	-0.0251276	-0.02603	-0.0194946	-0.0175995	-0.0162302	-0.0101131
285.099	-0.0553784	-0.0290616	-0.0271786	-0.0260498	-0.020779	-0.020314	-0.0171336	-0.0142593
285.38	-0.0563361	-0.0415391	-0.0262472	-0.0261884	-0.0184293	-0.0157103	-0.016806	-0.0173763
285.66	-0.0548452	-0.028648	-0.0217389	-0.0252082	-0.0199526	-0.0197572	-0.0136096	-0.010311
285.94	-0.0436195	-0.030007	-0.0202428	-0.0241983	-0.0190864	-0.0148452	-0.0162898	-0.0132796
286.22	-0.0482895	-0.0380725	-0.0183602	-0.027624	-0.0186185	-0.0191805	-0.0183943	-0.00912356
286.499	-0.0510934	-0.0376786	-0.0270795	-0.0240893	-0.0199128	-0.0177984	-0.0143342	-0.00956886
286.779	-0.0527225	-0.0335523	-0.023681	-0.0279805	-0.0182003	-0.0191109	-0.0167861	-0.0155061
287.06	-0.0435603	-0.0376097	-0.0208967	-0.0254557	-0.0208288	-0.0172515	-0.0143044	-0.0154269
287.339	-0.0578467	-0.029554	-0.0195194	-0.0269508	-0.0190665	-0.0144376	-0.0157736	-0.00703563
287.619	-0.0475095	-0.0403179	-0.0240773	-0.0259607	-0.0216054	-0.0163665	-0.0125673	-0.0162087
287.899	-0.0443106	-0.0265011	-0.0198861	-0.0284062	-0.0195145	-0.0184646	-0.0167266	-0.0108948
288.18	-0.042879	-0.0380135	-0.0240476	-0.0225844	-0.0184691	-0.0167444	-0.0130338	-0.0170795
288.459	-0.0529891	-0.0416671	-0.0229576	-0.0280696	-0.0172743	-0.0165455	-0.0117533	-0.0131114
288.74	-0.0521005	-0.0320554	-0.0216299	-0.0234359	-0.0172544	-0.0179376	-0.0175505	-0.0111818
289.019	-0.053542	-0.0317501	-0.0238494	-0.0248022	-0.0173142	-0.0163566	-0.0129643	-0.0151598
289.3	-0.0568692	-0.0314153	-0.019133	-0.0255151	-0.0187678	-0.015581	-0.0166174	-0.0151301
289.579	-0.0426519	-0.0246201	-0.0235918	-0.0259706	-0.0183198	-0.0140697	-0.0169152	-0.0106376
289.859	-0.0400948	-0.0326561	-0.0237602	-0.0242379	-0.0192258	-0.0147856	-0.0149199	-0.0113797
290.139	-0.0521499	-0.027476	-0.0275353	-0.0266042	-0.0199427	-0.0165058	-0.0150688	-0.0081736
290.419	-0.050659	-0.0287858	-0.0161704	-0.0270201	-0.0179215	-0.0131151	-0.0147908	-0.0142593
290.7	-0.0466999	-0.0369302	-0.0220956	-0.0246636	-0.016677	-0.0170327	-0.0125871	-0.0133786
290.979	-0.0487733	-0.0315039	-0.023572	-0.0246141	-0.0171648	-0.018047	-0.0122893	-0.0110532
291.26	-0.0427507	-0.0289533	-0.0225316	-0.0231487	-0.0171051	-0.0170924	-0.0128849	-0.0113995
291.54	-0.0407464	-0.0277715	-0.0195095	-0.0257329	-0.0189769	-0.0176592	-0.0146816	-0.0119438
291.82	-0.0473812	-0.0306274	-0.0229477	-0.0268022	-0.0193353	-0.0170427	-0.0182156	-0.0162087
292.099	-0.0510638	-0.0357189	-0.0243052	-0.0261686	-0.0158008	-0.0164461	-0.0124084	-0.0103803
292.38	-0.0507183	-0.0304797	-0.0227991	-0.024426	-0.0193552	-0.0150143	-0.0148504	-0.0088366
292.66	-0.0435603	-0.0324493	-0.0165866	-0.0228913	-0.0170155	-0.018395	-0.0144533	-0.0125672
292.939	-0.0467295	-0.032666	-0.0222244	-0.021921	-0.0163683	-0.0167643	-0.0141754	-0.0131015
293.22	-0.0435109	-0.0328925	-0.0240674	-0.0264755	-0.0184094	-0.015054	-0.0134904	-0.0120328
293.499	-0.0467394	-0.0293275	-0.0162992	-0.024525	-0.0170254	-0.0153623	-0.0143044	-0.0130916
293.78	-0.0481513	-0.0325478	-0.0202328	-0.0266933	-0.0195544	-0.0154319	-0.0141655	-0.0113302
294.06	-0.0369551	-0.0338477	-0.0232648	-0.0254656	-0.0165873	-0.0154418	-0.0159225	-0.00858921
294.34	-0.0487239	-0.0287661	-0.0194402	-0.025921	-0.0170155	-0.01401	-0.0151383	-0.0115875
294.619	-0.0513403	-0.0309918	-0.0208075	-0.0246735	-0.0208885	-0.0164063	-0.0136393	-0.0111422
294.899	-0.043116	-0.0366249	-0.0213327	-0.0233765	-0.0160497	-0.019081	-0.0129643	-0.0102417
295.18	-0.050975	-0.0353742	-0.0185484	-0.0218022	-0.0176129	-0.0130555	-0.0125573	-0.00851994
295.459	-0.0428198	-0.0305388	-0.0185187	-0.0224854	-0.0160198	-0.0146364	-0.0131331	-0.0154368
295.74	-0.0468184	-0.0277124	-0.0219074	-0.0233765	-0.0191063	-0.0183452	-0.0124184	-0.0141108
296.019	-0.0432937	-0.0313463	-0.022373	-0.0254755	-0.0175033	-0.0155214	-0.0151383	-0.00674867
296.3	-0.047006	-0.0311789	-0.0194699	-0.0235646	-0.0169657	-0.0159788	-0.0106216	-0.0118349
296.579	-0.0485166	-0.033247	-0.0205004	-0.0233864	-0.0170453	-0.0173112	-0.0191685	-0.0120229
296.86	-0.0489707	-0.0275844	-0.0206985	-0.0215943	-0.0181007	-0.0122003	-0.0132323	-0.0096975
297.139	-0.0462754	-0.029229	-0.0193807	-0.0241191	-0.0189271	-0.0151535	-0.0127459	-0.0117063
297.419	-0.0435504	-0.0298002	-0.0184692	-0.0228913	-0.0159701	-0.0144077	-0.0148703	-0.00944022
297.7	-0.0446759	-0.0391952	-0.0217785	-0.0244458	-0.0192357	-0.0164063	-0.0142647	-0.013527
297.979	-0.043965	-0.0314842	-0.017191	-0.0222279	-0.0200522	-0.0121009	-0.0134706	-0.00911367
298.26	-0.0477168	-0.0358567	-0.0224424	-0.0231487	-0.0138892	-0.0172813	-0.0124581	-0.0115776
298.539	-0.0451103	-0.0267177	-0.0252167	-0.0222675	-0.015751	-0.0155214	-0.0137188	-0.0172279
298.82	-0.0506097	-0.0313168	-0.0270696	-0.025327	-0.0193652	-0.0166151	-0.0143541	-0.01041
299.099	-0.0469862	-0.0337394	-0.018915	-0.0250795	-0.0124554	-0.0163566	-0.010572	-0.0129828
299.38	-0.043116	-0.0230247	-0.0124053	-0.0200893	-0.0199427	-0.0155611	-0.0117632	-0.00951938
299.66	-0.0441033	-0.0369893	-0.0200149	-0.0237725	-0.0191561	-0.0111066	-0.0138478	-0.00865848
299.939	-0.0453967	-0.0363787	-0.0172405	-0.0222378	-0.0145065	-0.0181464	-0.0163295	-0.00937095
300.22	-0.0460088	-0.0254375	-0.0238296	-0.0196438	-0.0172046	-0.0149944	-0.0142449	-0.0182669
300.499	-0.0448043	-0.0327546	-0.0167154	-0.0203269	-0.0162488	-0.01751	-0.008537	-0.00735229
300.78	-0.0509059	-0.0272791	-0.0172306	-0.024723	-0.0171051	-0.0137018	-0.0135599	-0.0104891
301.06	-0.0530977	-0.0355908	-0.0186277	-0.0232874	-0.0169458	-0.0170129	-0.0152177	-0.00868817
301.34	-0.052061	-0.0293275	-0.0230765	-0.0221487	-0.0166272	-0.00969464	-0.013689	-0.0165847
301.619	-0.0407662	-0.0273776	-0.0236116	-0.0242676	-0.0161493	-0.0144475	-0.0121206	-0.0112907
301.899	-0.0412006	-0.0350984	-0.0187268	-0.0238121	-0.0179414	-0.0180668	-0.0133912	-0.0112709
302.18	-0.0448833	-0.0317009	-0.0200149	-0.0225943	-0.0149246	-0.0151734	-0.0145228	-0.00970739
302.459	-0.0386434	-0.0313562	-0.0197473	-0.0217626	-0.0169159	-0.0177089	-0.0128948	-0.00939074
302.74	-0.04436	-0.0336803	-0.0162596	-0.0212774	-0.0147852	-0.0142486	-0.0129445	-0.00757988
303.019	-0.0408254	-0.0283821	-0.0198662	-0.0192576	-0.0168163	-0.0144972	-0.0133316	-0.0113698
303.3	-0.0395913	-0.0379642	-0.0243349	-0.0249903	-0.0158605	-0.0149248	-0.0110187	-0.00992509
303.579	-0.0468974	-0.0228475	-0.0238791	-0.0222279	-0.0138693	-0.0149447	-0.0119419	-0.0140119
303.86	-0.0470553	-0.0292684	-0.0163587	-0.0229408	-0.0204903	-0.0109674	-0.0125176	-0.0105089
304.139	-0.0471146	-0.0355613	-0.0240079	-0.0231685	-0.0140684	-0.0142884	-0.0154063	-0.0118151
304.419	-0.0448931	-0.0248565	-0.0160218	-0.0204358	-0.0151636	-0.0143282	-0.0122099	-0.0118052
304.7	-0.0491682	-0.0296919	-0.01514	-0.0240794	-0.0173938	-0.0138907	-0.0144335	-0.0125276
304.979	-0.0418127	-0.024758	-0.0193213	-0.0223072	-0.0168462	-0.0137614	-0.013957	-0.00700595
305.26	-0.0390778	-0.0310016	-0.0224028	-0.0213269	-0.0164679	-0.0148651	-0.0147412	-0.0113599
305.539	-0.0415363	-0.0333356	-0.0223334	-0.0224953	-0.0167267	-0.0162075	-0.0112172	-0.00967771
305.82	-0.0502444	-0.0230247	-0.0254248	-0.0200695	-0.0150142	-0.012956	-0.0125275	-0.0122901
306.099	-0.0441724	-0.0245216	-0.0163091	-0.0236933	-0.0141779	-0.0170327	-0.0112569	-0.0112016
306.38	-0.0375278	-0.0295934	-0.0132276	-0.0204061	-0.0143173	-0.0147259	-0.0132621	-0.00846057
306.66	-0.0311695	-0.0312183	-0.0197374	-0.0221883	-0.0151835	-0.01576	-0.0121206	-0.00859911
306.939	-0.0411611	-0.0288745	-0.021729	-0.0213071	-0.0171748	-0.0137714	-0.0147114	-0.0114688
307.22	-0.040855	-0.028451	-0.0198662	-0.0213764	-0.0174536	-0.0156208	-0.0119121	-0.0135765
307.499	-0.0474503	-0.0287464	-0.0174585	-0.0254755	-0.0131126	-0.0139901	-0.0114158	-0.00835172
307.78	-0.0454559	-0.0304403	-0.0212138	-0.0181289	-0.015761	-0.0131648	-0.0113363	-0.013339
308.06	-0.046226	-0.0343204	-0.015348	-0.0199111	-0.0144368	-0.0137515	-0.0147908	-0.0096876
308.34	-0.0453967	-0.0284904	-0.0225415	-0.0198616	-0.0165077	-0.0128964	-0.0118227	-0.0127453
308.619	-0.0442415	-0.030204	-0.0162101	-0.0228616	-0.0171947	-0.0110668	-0.0130834	-0.00921262
308.899	-0.0394925	-0.0197552	-0.00886797	-0.0245547	-0.0115892	-0.0156208	-0.013818	-0.0151598
309.18	-0.0513205	-0.0227096	-0.0220956	-0.0207428	-0.0185886	-0.0139305	-0.0128353	-0.00615494
309.459	-0.036185	-0.0338674	-0.0198167	-0.0218121	-0.0157012	-0.0143481	-0.011783	-0.00962823
309.74	-0.0443402	-0.033572	-0.0193312	-0.0201883	-0.0172046	-0.0122302	-0.0105521	-0.00619452
310.019	-0.0389001	-0.0282146	-0.0190835	-0.0192774	-0.0171847	-0.0126975	-0.0115547	-0.012963
310.3	-0.0399467	-0.0190166	-0.0193312	-0.0228913	-0.0159402	-0.015929	-0.0125673	-0.00917304
310.579	-0.0395913	-0.0282639	-0.0152688	-0.0200893	-0.014148	-0.013314	-0.0125871	-0.00702574
310.86	-0.0430765	-0.0262253	-0.0202824	-0.0223666	-0.0134312	-0.0146663	-0.0125573	-0.0115776
311.139	-0.0367478	-0.0279192	-0.0210751	-0.0192675	-0.0131623	-0.0130654	-0.0113363	-0.00822308
311.419	-0.0427112	-0.0307259	-0.0198068	-0.0233369	-0.0177522	-0.0164262	-0.0118625	-0.00918294
311.7	-0.0373106	-0.0219119	-0.0147932	-0.0229309	-0.0172445	-0.00705969	-0.00871568	-0.0113401
311.979	-0.0356815	-0.0320554	-0.0174684	-0.0219507	-0.0157809	-0.0151634	-0.0116838	-0.0108355
312.26	-0.0428395	-0.0287267	-0.0159822	-0.0199606	-0.013232	-0.0143182	-0.0122099	-0.0102615
312.539	-0.0381399	-0.0285199	-0.0209859	-0.0209309	-0.0151238	-0.0110668	-0.0141258	-0.0116667
312.82	-0.0445278	-0.0281556	-0.0177459	-0.0226537	-0.0150441	-0.0160583	-0.0134904	-0.00769863
313.099	-0.0380017	-0.0252799	-0.0169928	-0.0239507	-0.0151536	-0.00997305	-0.0123092	-0.00978656
[truncated: 595 more rows]

## Sheet: Fig2b
time (ms)	0°C	5°C	10°C	15°C	20°C	25°C	30°C	35°C
0.0195	0.0619494	0.0130247	0.0166813	0.00541164	0.0267421	0.0265327	0.0031639	0.00557415
0.0595	0.068319	0.0418308	0.0213455	0.0131509	0.0362259	0.0386372	0.0204323	0.0260589
0.0995	0.0746886	0.0151474	0.0260096	0.0208804	0.0457096	0.0507517	0.0377007	0.0465535
0.1395	0.0810677	0.0280857	0.0306835	0.0286196	0.0552032	0.0628562	0.0549691	0.0670383
0.1795	0.0874373	0.0494093	0.0353378	0.0363589	0.0646869	0.0749707	0.0722375	0.0833647
0.2195	0.0938164	0.069782	0.0400117	0.0440981	0.0741707	0.0816734	0.0895059	0.103661
0.2595	0.100186	0.0636922	0.0446661	0.0480065	0.0835161	0.0823288	0.102605	0.130364
0.2995	0.0982306	0.0617232	0.0509142	0.0663654	0.095756	0.104731	0.132342	0.160581
0.3395	0.0866969	0.0689079	0.0515792	0.0654828	0.104667	0.12607	0.16059	0.198828
0.3795	0.0427077	0.079464	0.054229	0.0660938	0.120661	0.149068	0.188109	0.250886
0.4195	0.0460966	0.0807031	0.0691796	0.0804085	0.144844	0.19266	0.229378	0.303053
0.4595	0.0407712	0.0410335	0.0787817	0.105256	0.170539	0.236699	0.262377	0.355201
0.4995	0.035778	0.0441072	0.0832991	0.125021	0.203317	0.264155	0.305558	0.388982
0.5395	0.0183874	0.0605129	0.0872494	0.145513	0.230346	0.288761	0.353135	0.426556
0.5795	0.014913	0.0861301	0.0986115	0.156734	0.273448	0.329573	0.400288	0.491099
0.6195	0.0382746	0.0642494	0.12381	0.17421	0.313062	0.376849	0.432696	0.531831
0.6595	0.0366798	0.0912496	0.144461	0.203509	0.333156	0.419796	0.470958	0.571919
0.6995	0.0374962	0.114197	0.183299	0.253814	0.365479	0.449646	0.502203	0.61981
0.7395	0.0497798	0.13114	0.20178	0.285033	0.397586	0.483874	0.540643	0.656502
0.7795	0.0939683	0.114677	0.207392	0.286963	0.426215	0.511876	0.582414	0.681066
0.8195	0.133344	0.111978	0.221893	0.298319	0.444846	0.545112	0.596016	0.712758
0.8595	0.117396	0.140592	0.23349	0.329237	0.475965	0.579121	0.632938	0.734639
0.8995	0.130553	0.165671	0.258218	0.370242	0.510738	0.602387	0.663059	0.765718
0.9395	0.119304	0.203381	0.300939	0.39795	0.546006	0.636328	0.68769	0.796232
0.9795	0.131968	0.197906	0.306131	0.417114	0.574872	0.671052	0.715545	0.821518
1.0195	0.128883	0.193795	0.327457	0.441902	0.598789	0.686394	0.745222	0.85531
1.0595	0.0813525	0.223619	0.344774	0.464858	0.622696	0.716631	0.769538	0.874696
1.0995	0.12744	0.242791	0.351618	0.480666	0.62314	0.746817	0.778537	0.876072
1.1395	0.136875	0.247421	0.370891	0.517772	0.651009	0.773767	0.788166	0.885735
1.1795	0.116305	0.26545	0.380855	0.535636	0.681119	0.789466	0.804498	0.909576
1.2195	0.153867	0.297483	0.382067	0.559795	0.705748	0.796576	0.832215	0.925922
1.2595	0.175074	0.31532	0.419282	0.578134	0.73243	0.813695	0.857477	0.939061
1.2995	0.152273	0.334156	0.467028	0.589423	0.750361	0.833357	0.867796	0.95209
1.3395	0.167603	0.36302	0.482478	0.608519	0.754016	0.852223	0.878865	0.957803
1.3795	0.175226	0.3832	0.505173	0.628294	0.782348	0.87253	0.901022	0.952526
1.4195	0.196309	0.382807	0.518969	0.649766	0.809071	0.888745	0.932839	0.960832
1.4595	0.211934	0.4073	0.546152	0.66057	0.815255	0.904882	0.939925	0.960436
1.4995	0.250313	0.410719	0.563264	0.677231	0.837235	0.919101	0.931084	0.970367
1.5395	0.257917	0.417068	0.568534	0.69175	0.84748	0.91923	0.94647	0.97407
1.5795	0.276608	0.425646	0.584922	0.696967	0.841632	0.930322	0.957381	0.978792
1.6195	0.272574	0.419249	0.598797	0.71937	0.865529	0.953081	0.961324	0.984218
1.6595	0.232866	0.398021	0.61101	0.734364	0.890996	0.957848	0.969228	0.985188
1.6995	0.266907	0.440246	0.634272	0.752926	0.900292	0.96039	0.96912	0.992565
1.7395	0.27302	0.509941	0.65594	0.757155	0.9111	0.966725	0.980563	1
1.7795	0.278867	0.52556	0.674499	0.787287	0.916563	0.971829	0.99314	0.999149
1.8195	0.34468	0.5287	0.696314	0.813677	0.92415	0.985671	0.97663	0.999059
1.8595	0.368365	0.567525	0.714599	0.827371	0.929297	0.983556	0.973585	0.995792
1.8995	0.389457	0.574248	0.715958	0.834033	0.925256	0.973497	0.986507	0.975961
1.9395	0.350594	0.589924	0.737675	0.832831	0.934681	0.981818	0.987463	0.965941
1.9795	0.36003	0.584132	0.735582	0.835061	0.959556	0.994856	1	0.96111
2.0195	0.362659	0.599222	0.73434	0.851888	0.966086	0.997408	0.993022	0.960823
2.0595	0.36864	0.625761	0.732776	0.862682	0.975836	1	0.997211	0.95506
2.0995	0.422407	0.618471	0.74052	0.867395	0.984164	0.986724	0.993268	0.946486
2.1395	0.433779	0.620152	0.739728	0.885395	0.979422	0.986505	0.986507	0.92617
2.1795	0.379405	0.64866	0.773306	0.893726	0.990753	0.996723	0.984979	0.926823
2.2195	0.402348	0.664076	0.801428	0.89714	0.988778	0.995422	0.986891	0.921675
2.2595	0.456134	0.667813	0.805368	0.891544	0.984559	0.996703	0.971791	0.909338
2.2995	0.460226	0.671934	0.812936	0.902561	0.99432	0.995174	0.97801	0.914229
2.3395	0.447107	0.692056	0.826938	0.904918	0.989489	0.99862	0.980642	0.907527
2.3795	0.47231	0.702171	0.843092	0.913821	0.994853	0.990795	0.973279	0.90522
2.4195	0.502753	0.714984	0.867713	0.92478	0.983749	0.992116	0.96845	0.903695
2.4595	0.514154	0.721823	0.859969	0.926584	0.980203	0.988998	0.95677	0.89024
2.4995	0.500484	0.719479	0.865689	0.924256	0.98123	0.986793	0.937648	0.863716
2.5395	0.494333	0.714091	0.876503	0.925042	0.989765	0.983397	0.940034	0.863864
2.5795	0.476306	0.741264	0.865308	0.951237	1	0.982285	0.958613	0.863834
2.6195	0.525336	0.778033	0.880737	0.965949	0.99433	0.981292	0.958505	0.846102
2.6595	0.542062	0.768677	0.883837	0.960227	0.995288	0.974152	0.948776	0.827667
2.6995	0.515606	0.756901	0.889899	0.9669	0.999467	0.966556	0.945908	0.81539
2.7395	0.509474	0.764528	0.904009	0.979857	0.993035	0.959645	0.932868	0.816479
2.7795	0.549751	0.774681	0.902357	0.970411	0.996088	0.961839	0.907084	0.818835
2.8195	0.577385	0.789559	0.913161	0.965387	0.989657	0.966447	0.89225	0.80442
2.8595	0.556358	0.790971	0.912604	0.956038	0.988501	0.952287	0.892141	0.798697
2.8995	0.565538	0.818865	0.921287	0.966939	0.974987	0.948573	0.893038	0.790321
2.9395	0.612356	0.824234	0.940735	0.975851	0.975876	0.95463	0.876371	0.776688
2.9795	0.634834	0.821621	0.941078	0.968742	0.972942	0.948772	0.875228	0.765688
3.0195	0.609631	0.823418	0.946475	0.97845	0.975016	0.931126	0.8655	0.752619
3.0595	0.612773	0.809701	0.948304	0.967947	0.985142	0.924096	0.858305	0.757035
3.0995	0.621801	0.835251	0.967175	0.977869	0.973525	0.915258	0.853071	0.755936
3.1395	0.629471	0.857238	0.987592	0.978644	0.962796	0.90646	0.850311	0.750698
3.1795	0.625266	0.845711	0.952508	0.978693	0.982979	0.898417	0.854973	0.750233
3.2195	0.616903	0.852368	0.949545	0.976326	0.983848	0.890364	0.853692	0.748074
3.2595	0.625759	0.849419	0.962941	0.971245	0.958854	0.888031	0.841982	0.734817
3.2995	0.644299	0.860455	0.960771	0.964766	0.947227	0.889431	0.819993	0.715431
3.3395	0.666692	0.874172	0.95595	0.978062	0.949489	0.894078	0.813547	0.705194
3.3795	0.695939	0.901402	0.962306	0.988498	0.940193	0.878488	0.803868	0.681284
3.4195	0.677713	0.89514	0.975066	1	0.925296	0.872292	0.80099	0.671601
3.4595	0.680665	0.877072	0.957104	0.987935	0.929247	0.868042	0.798043	0.677442
3.4995	0.684424	0.88758	0.982536	0.965532	0.92418	0.866731	0.7934	0.672363
3.5395	0.675947	0.903977	0.998778	0.972728	0.921048	0.864864	0.791261	0.670422
3.5795	0.689493	0.904659	0.985822	0.96753	0.914567	0.851349	0.801206	0.673135
3.6195	0.710026	0.926981	0.984433	0.955242	0.922668	0.839116	0.796032	0.664373
3.6595	0.725594	0.94332	0.97533	0.95436	0.91602	0.822861	0.76597	0.667858
3.6995	0.728186	0.924032	0.972954	0.962264	0.901043	0.818094	0.74672	0.659759
3.7395	0.743222	0.909096	0.970744	0.974901	0.888793	0.825274	0.737219	0.626651
3.7795	0.718038	0.938805	0.978391	0.977558	0.890295	0.824737	0.739249	0.613572
3.8195	0.723905	0.95621	0.99869	0.959578	0.890236	0.816039	0.738934	0.620285
3.8595	0.712096	0.964461	0.983416	0.967268	0.876326	0.793836	0.743133	0.616621
3.8995	0.690955	0.957699	0.984795	0.964708	0.876386	0.789556	0.743478	0.610186
3.9395	0.730948	0.945385	0.994876	0.963418	0.88339	0.794739	0.741004	0.599721
3.9795	0.782047	0.934867	0.996353	0.95274	0.889682	0.783896	0.72617	0.584028
4.0195	0.803036	0.929555	0.988726	0.940482	0.869767	0.776637	0.707196	0.577038
4.0595	0.774966	0.943589	0.989616	0.944109	0.853476	0.76768	0.694412	0.587107
4.0995	0.79323	0.949044	0.983436	0.955853	0.858149	0.768584	0.684645	0.586008
4.1395	0.773922	0.969715	0.97532	0.947513	0.858386	0.761941	0.68357	0.580652
4.1795	0.716548	0.974469	0.971057	0.954205	0.829945	0.753331	0.685768	0.573543
4.2195	0.746393	0.975343	0.964564	0.955107	0.834321	0.747175	0.678701	0.573919
4.2595	0.758449	0.964076	0.98105	0.931453	0.842066	0.739489	0.665474	0.559137
4.2995	0.789623	0.920968	0.993605	0.930968	0.832207	0.737275	0.655628	0.552801
4.3395	0.792262	0.892585	0.990994	0.926109	0.81487	0.732935	0.655135	0.538039
4.3795	0.802561	0.924695	0.983739	0.920222	0.795507	0.712192	0.640774	0.543702
4.4195	0.864482	0.942023	0.976718	0.926283	0.800002	0.709421	0.626788	0.538375
4.4595	0.859441	0.945894	0.952841	0.901048	0.797256	0.706611	0.640656	0.524128
4.4995	0.858264	0.959207	0.966647	0.900321	0.798471	0.715588	0.636417	0.527623
4.5395	0.783452	0.942638	1	0.90164	0.79037	0.709104	0.618479	0.518475
4.5795	0.774301	0.965556	0.995991	0.895753	0.78872	0.690445	0.611284	0.50004
4.6195	0.805029	0.961675	0.990838	0.900263	0.796623	0.679989	0.617365	0.491099
4.6595	0.793382	0.98394	0.989117	0.899351	0.782912	0.678023	0.61289	0.49704
4.6995	0.808836	0.957708	0.965171	0.904375	0.767945	0.684219	0.599761	0.506812
4.7395	0.844272	0.920843	0.968388	0.91065	0.766927	0.68418	0.593444	0.504426
4.7795	0.836032	0.916896	0.969053	0.907624	0.763351	0.662026	0.602807	0.50096
4.8195	0.824404	0.968284	0.961514	0.891088	0.764201	0.651083	0.59506	0.496654
4.8595	0.85647	0.977553	0.958649	0.893377	0.765011	0.647787	0.577811	0.477812
4.8995	0.847993	0.955989	0.971595	0.882389	0.751763	0.653318	0.560021	0.473575
4.9395	0.8387	0.950946	0.973394	0.86434	0.748642	0.646416	0.562149	0.466565
4.9795	0.875199	0.99416	0.961015	0.868278	0.741776	0.644023	0.572735	0.454248
5.0195	0.860638	0.989377	0.949702	0.878878	0.71617	0.636407	0.573957	0.46003
5.0595	0.844006	0.980021	0.963684	0.877016	0.714451	0.628483	0.569966	0.459159
5.0995	0.85798	0.995985	0.950416	0.869442	0.72349	0.620102	0.562228	0.439793
5.1395	0.850974	1	0.944246	0.867502	0.721336	0.608653	0.561075	0.436922
5.1795	0.877867	0.99464	0.9436	0.851257	0.719064	0.609288	0.565895	0.453882
5.2195	0.882376	0.988599	0.955833	0.83318	0.710074	0.611334	0.558118	0.451179
5.2595	0.881047	0.982605	0.948206	0.825819	0.70554	0.610073	0.545157	0.447456
5.2995	0.930077	0.967477	0.947052	0.815587	0.707012	0.597005	0.537193	0.438457
5.3395	0.949916	0.969254	0.964066	0.817061	0.697291	0.592139	0.543205	0.442754
5.3795	0.941174	0.982903	0.96476	0.821784	0.685229	0.583798	0.536306	0.421259
5.4195	0.925103	0.966564	0.941821	0.811863	0.667566	0.571813	0.524528	0.427734
5.4595	0.91148	0.964019	0.941811	0.799042	0.667279	0.567176	0.504322	0.441417
5.4995	0.893606	0.956085	0.938467	0.797733	0.662992	0.568059	0.492396	0.444298
5.5395	0.874525	0.957987	0.927936	0.81292	0.668188	0.569102	0.504716	0.430764
5.5795	0.873472	0.954068	0.920935	0.831531	0.669492	0.554406	0.500833	0.41819
5.6195	0.918894	0.940275	0.902073	0.818467	0.659277	0.551437	0.493825	0.406873
5.6595	0.902567	0.965767	0.907646	0.793679	0.651957	0.55105	0.484245	0.394487
5.6995	0.872181	0.95012	0.918148	0.785736	0.642187	0.55237	0.488542	0.374458
5.7395	0.924448	0.945442	0.91672	0.789227	0.647531	0.552589	0.481071	0.372438
5.7795	0.936437	0.962328	0.924543	0.774602	0.642216	0.555389	0.475344	0.37727
5.8195	0.906117	0.994957	0.916056	0.769045	0.656284	0.552082	0.477128	0.380141
5.8595	0.885224	0.995226	0.897917	0.7573	0.630935	0.538995	0.489035	0.378042
5.8995	0.903317	0.94697	0.890388	0.771731	0.607206	0.527208	0.473038	0.378676
5.9395	0.905301	0.936538	0.912927	0.774234	0.614239	0.521876	0.459397	0.374379
5.9795	0.970126	0.931294	0.905749	0.769879	0.612847	0.522283	0.451048	0.372399
6.0195	0.937604	0.941984	0.886252	0.749261	0.598275	0.512502	0.464335	0.370626
6.0595	0.89352	0.940332	0.884111	0.72228	0.595983	0.515074	0.457593	0.364112
6.0995	0.858853	0.960138	0.878537	0.728991	0.608776	0.516275	0.453424	0.372626
6.1395	0.891233	0.926981	0.891503	0.738932	0.596566	0.512095	0.446652	0.37322
6.1795	0.906212	0.912496	0.891102	0.738379	0.595973	0.507388	0.430774	0.382656
6.2195	0.889514	0.930256	0.893077	0.743383	0.576897	0.501609	0.435791	0.38028
6.2595	0.911718	0.948775	0.897399	0.728875	0.573054	0.498471	0.436037	0.372082
6.2995	0.915999	0.954759	0.877823	0.721009	0.569735	0.491867	0.431168	0.366339
6.3395	0.898599	0.945087	0.875066	0.733384	0.557535	0.496971	0.429285	0.355478
6.3795	0.924153	0.947968	0.884267	0.722319	0.55954	0.497835	0.439851	0.350359
6.4195	0.94724	0.965402	0.867742	0.710089	0.557367	0.479336	0.431986	0.342241
6.4595	0.933437	0.983095	0.853241	0.706443	0.564983	0.472752	0.426082	0.341686
6.4995	0.938003	0.951369	0.85991	0.703126	0.571573	0.475751	0.416462	0.340637
6.5395	0.971997	0.939199	0.863606	0.702437	0.567828	0.46878	0.411652	0.332667
6.5795	0.963244	0.922505	0.863078	0.684476	0.554038	0.463845	0.403028	0.331696
6.6195	0.941402	0.912035	0.856762	0.673701	0.552427	0.455951	0.4084	0.335993
6.6595	0.968171	0.923091	0.840315	0.710865	0.557525	0.454849	0.418364	0.344746
6.6995	0.96108	0.941101	0.829823	0.711592	0.551489	0.460509	0.412825	0.330221
6.7395	0.949622	0.92118	0.835876	0.681896	0.546559	0.447908	0.398484	0.327914
6.7795	0.92048	0.905763	0.834389	0.672741	0.547399	0.450082	0.393684	0.327271
6.8195	0.925492	0.900019	0.834947	0.687027	0.546194	0.445535	0.401687	0.323954
6.8595	0.910398	0.941331	0.825677	0.682643	0.536186	0.440927	0.393231	0.327251
6.8995	0.953799	0.931755	0.816887	0.662073	0.516122	0.4391	0.388559	0.316875
6.9395	0.969709	0.921621	0.821629	0.654149	0.526298	0.439428	0.385355	0.307182
6.9795	0.993849	0.910604	0.825931	0.642793	0.533924	0.434701	0.372769	0.297786
7.0195	0.953429	0.895841	0.831221	0.636062	0.521882	0.431821	0.373607	0.285935
7.0595	0.923641	0.911104	0.831984	0.6477	0.501936	0.429011	0.374365	0.293925
7.0995	0.953552	0.892786	0.826313	0.636634	0.491563	0.428405	0.38504	0.297638
7.1395	0.937747	0.883537	0.805163	0.629118	0.478533	0.414394	0.384961	0.293212
7.1795	0.911357	0.879685	0.799824	0.648437	0.504327	0.410194	0.371241	0.296044
7.2195	0.953381	0.885583	0.790897	0.660298	0.499714	0.428088	0.366717	0.309598
7.2595	0.987337	0.869062	0.797986	0.640737	0.488748	0.434145	0.370817	0.306182
7.2995	0.950989	0.876851	0.816525	0.641988	0.488521	0.415407	0.364657	0.303172
7.3395	0.928976	0.871175	0.803784	0.628439	0.481339	0.401565	0.368737	0.299232
7.3795	0.913958	0.882595	0.800528	0.613184	0.481773	0.410134	0.359216	0.299232
7.4195	0.938478	0.899414	0.771125	0.60591	0.477713	0.410681	0.355155	0.301182
7.4595	0.952935	0.876035	0.765239	0.614222	0.469988	0.396332	0.348256	0.308291
7.4995	0.98391	0.850735	0.767224	0.607811	0.474394	0.389441	0.35483	0.29836
7.5395	0.963349	0.847853	0.773423	0.618169	0.465068	0.390722	0.352474	0.288291
7.5795	0.990469	0.860177	0.7555	0.624919	0.460692	0.388209	0.337167	0.286341
7.6195	0.970639	0.911142	0.750846	0.623959	0.470739	0.386918	0.335314	0.278608
7.6595	0.943044	0.89708	0.752919	0.604397	0.472971	0.383046	0.319771	0.278113
7.6995	0.936627	0.863817	0.761093	0.594427	0.465068	0.375807	0.326858	0.26942
7.7395	0.948322	0.855854	0.773697	0.580084	0.441853	0.374496	0.337838	0.272024
7.7795	0.932659	0.840688	0.756703	0.582479	0.447039	0.376234	0.33902	0.268381
7.8195	0.943091	0.854759	0.74098	0.579308	0.44538	0.371924	0.339336	0.267569
7.8595	0.915069	0.872904	0.741224	0.596008	0.442722	0.366363	0.324049	0.257767
7.8995	0.909269	0.855096	0.74139	0.60109	0.442969	0.365003	0.323861	0.260272
7.9395	0.937671	0.85816	0.731534	0.585515	0.45022	0.369362	0.318647	0.268599
7.9795	0.966662	0.863135	0.739523	0.555848	0.44294	0.370862	0.3349	0.267044
8.0195	0.971503	0.876102	0.725638	0.561909	0.425474	0.3697	0.328583	0.272816
8.0595	0.957928	0.860715	0.716711	0.580433	0.425484	0.361389	0.316834	0.272678
8.0995	0.904399	0.858333	0.708086	0.568766	0.431144	0.366175	0.305647	0.258193
8.1395	0.893691	0.850351	0.713895	0.563073	0.423399	0.360892	0.308416	0.255025
8.1795	0.907408	0.820267	0.723673	0.559397	0.425602	0.353951	0.323644	0.263331
8.2195	0.966396	0.83966	0.742642	0.543143	0.420426	0.341996	0.323615	0.276668
8.2595	0.981499	0.839247	0.726547	0.527771	0.39971	0.333456	0.30129	0.257401
8.2995	0.987251	0.832677	0.704273	0.530273	0.408196	0.351826	0.292607	0.257926
8.3395	1	0.844059	0.702259	0.547109	0.413866	0.356106	0.299447	0.263896
8.3795	0.999791	0.841331	0.687553	0.540476	0.406546	0.345262	0.300452	0.263619
8.4195	0.987659	0.803208	0.682175	0.539797	0.396252	0.328799	0.297101	0.259163
8.4595	0.975917	0.796225	0.686291	0.529973	0.410863	0.333635	0.296283	0.259183
8.4995	0.973734	0.816463	0.673922	0.535307	0.419872	0.33007	0.28617	0.256114
8.5395	0.946366	0.818115	0.663107	0.534977	0.40781	0.329613	0.289541	0.257104
8.5795	0.909468	0.799097	0.671448	0.509441	0.403464	0.326962	0.29441	0.240243
8.6195	0.898029	0.803852	0.694202	0.510877	0.399146	0.330109	0.291256	0.23349
8.6595	0.916179	0.787177	0.698964	0.522767	0.393881	0.330239	0.286358	0.238154
8.6995	0.948749	0.803179	0.660907	0.517811	0.376119	0.323139	0.287265	0.252837
8.7395	0.95303	0.788474	0.646201	0.493759	0.376484	0.326137	0.294884	0.247322
8.7795	0.96258	0.802344	0.657818	0.502497	0.38826	0.316803	0.294174	0.249371
8.8195	0.949043	0.805936	0.679681	0.511614	0.395412	0.317975	0.279951	0.242114
8.8595	0.915059	0.807262	0.687191	0.506541	0.37683	0.315026	0.275033	0.237243
8.8995	0.926916	0.786313	0.646768	0.515532	0.358436	0.319614	0.279892	0.239718
8.9395	0.948977	0.788426	0.635993	0.518141	0.360451	0.315761	0.280257	0.226956
8.9795	0.965836	0.786351	0.6436	0.49019	0.384605	0.313963	0.274313	0.214075
9.0195	0.948483	0.784564	0.64625	0.491451	0.388902	0.312097	0.265748	0.230342
9.0595	0.909459	0.789329	0.63347	0.502895	0.370073	0.31166	0.269592	0.234629
9.0995	0.927419	0.792172	0.661504	0.48955	0.3654	0.30736	0.274234	0.232283
9.1395	0.928074	0.801422	0.655696	0.472394	0.364985	0.294987	0.268626	0.232342
9.1795	0.936703	0.785073	0.646103	0.458137	0.35315	0.299208	0.259351	0.22653
9.2195	0.929839	0.771271	0.654933	0.469659	0.351125	0.300846	0.248352	0.218471
9.2595	0.910019	0.761156	0.648528	0.475391	0.343054	0.290817	0.248923	0.227867
9.2995	0.947059	0.777591	0.646543	0.491073	0.352113	0.280897	0.253398	0.214511
9.3395	0.933845	0.761512	0.636726	0.485428	0.349189	0.289476	0.262022	0.215808
9.3795	0.928947	0.751052	0.635621	0.477718	0.343578	0.290509	0.262141	0.216471
9.4195	0.960112	0.743464	0.630947	0.469766	0.34259	0.295742	0.265689	0.207481
9.4595	0.972367	0.745337	0.618686	0.466274	0.346877	0.300677	0.267798	0.201085
9.4995	0.961953	0.748747	0.617395	0.478475	0.341177	0.302177	0.262219	0.205164
9.5395	0.942	0.76521	0.626342	0.469329	0.337038	0.292922	0.244202	0.204085
9.5795	0.930703	0.753837	0.616975	0.461115	0.335013	0.285355	0.245503	0.202442
9.6195	0.91561	0.726309	0.597458	0.449894	0.336613	0.277511	0.240062	0.201541
9.6595	0.89782	0.728518	0.591434	0.450825	0.355571	0.270371	0.247257	0.19559
9.6995	0.892571	0.711046	0.603911	0.456993	0.34178	0.272963	0.264595	0.204234
9.7395	0.901076	0.723139	0.597067	0.4407	0.339932	0.274939	0.264092	0.20461
9.7795	0.934652	0.735357	0.587465	0.432534	0.337117	0.278454	0.258504	0.202372
9.8195	0.928957	0.70972	0.584697	0.442562	0.326537	0.275078	0.255399	0.207234
9.8595	0.919037	0.696456	0.579378	0.449225	0.334934	0.268723	0.246824	0.209085
9.8995	0.907171	0.699164	0.588247	0.447644	0.324749	0.271583	0.24364	0.217461
9.9395	0.886068	0.695255	0.612369	0.436142	0.313487	0.262308	0.223287	0.217233
9.9795	0.892296	0.692095	0.612487	0.418433	0.311066	0.265535	0.226263	0.206491
10.0195	0.894811	0.70414	0.591405	0.42107	0.316836	0.270431	0.234927	0.197194
10.0595	0.904171	0.711824	0.578557	0.423437	0.318219	0.271473	0.229634	0.200313
10.0995	0.905633	0.722524	0.555422	0.41723	0.312736	0.260799	0.22097	0.196036
10.1395	0.915733	0.719451	0.538643	0.421439	0.312519	0.261553	0.235361	0.191679
10.1795	0.936313	0.693411	0.561054	0.423117	0.323247	0.261792	0.239629	0.203224
10.2195	0.907304	0.691163	0.575574	0.406319	0.319681	0.252249	0.231645	0.207164
10.2595	0.903212	0.699443	0.566041	0.411498	0.303104	0.248446	0.222252	0.200758
10.2995	0.901057	0.704976	0.563528	0.415465	0.303489	0.257869	0.217945	0.199758
10.3395	0.904712	0.71023	0.559558	0.411489	0.306423	0.261484	0.221217	0.198848
10.3795	0.888071	0.683325	0.5661	0.406698	0.316786	0.263222	0.235095	0.188333
10.4195	0.879737	0.658592	0.553398	0.408666	0.298303	0.258892	0.232059	0.192016
10.4595	0.898371	0.674114	0.555373	0.406542	0.289066	0.249975	0.223139	0.186729
10.4995	0.873643	0.677725	0.532512	0.392179	0.286191	0.244692	0.22444	0.178442
10.5395	0.882404	0.672923	0.529148	0.389658	0.295053	0.244405	0.215569	0.175789
10.5795	0.921666	0.68564	0.531055	0.388067	0.295379	0.245457	0.219867	0.178462
10.6195	0.861919	0.685035	0.540432	0.3899	0.290775	0.241207	0.229693	0.18062
10.6595	0.871089	0.697368	0.54712	0.389677	0.294075	0.247791	0.220714	0.183887
10.6995	0.879727	0.663327	0.538956	0.386302	0.309584	0.255198	0.209626	0.185244
10.7395	0.855331	0.656565	0.531642	0.390851	0.307421	0.252448	0.204638	0.193778
10.7795	0.886144	0.645298	0.52996	0.38703	0.299834	0.249747	0.204875	0.186145
10.8195	0.874896	0.638632	0.541273	0.376371	0.28384	0.249151	0.212149	0.19057
10.8595	0.888888	0.638325	0.546543	0.369379	0.287456	0.244762	0.222991	0.182917
10.8995	0.882072	0.620075	0.52731	0.382646	0.285045	0.246112	0.214997	0.170412
10.9395	0.877136	0.646941	0.523555	0.37705	0.279948	0.243332	0.215973	0.185274
10.9795	0.850832	0.66374	0.547384	0.364685	0.280412	0.235587	0.208532	0.183957
11.0195	0.863039	0.67787	0.541762	0.356674	0.279187	0.236302	0.203515	0.182551
11.0595	0.864767	0.681395	0.514687	0.358255	0.288216	0.234346	0.205476	0.179987
11.0995	0.86976	0.63454	0.4956	0.369126	0.294015	0.233789	0.215145	0.173442
11.1395	0.859299	0.619422	0.496343	0.364859	0.282724	0.22811	0.206827	0.173601
11.1795	0.842886	0.636644	0.512829	0.35809	0.273843	0.227474	0.194003	0.164185
11.2195	0.833878	0.652512	0.507226	0.352067	0.262057	0.22944	0.205407	0.163819
11.2595	0.863732	0.648823	0.514129	0.358381	0.251447	0.227772	0.218102	0.167492
11.2995	0.874886	0.621333	0.48635	0.359855	0.254342	0.220861	0.215155	0.176313
11.3395	0.884929	0.600759	0.475457	0.361727	0.260941	0.218835	0.211814	0.170106
11.3795	0.901304	0.607665	0.471321	0.377836	0.263055	0.22235	0.200361	0.167512
11.4195	0.867368	0.623869	0.470353	0.371483	0.270355	0.216889	0.19764	0.163086
11.4595	0.839848	0.648526	0.507725	0.351223	0.275878	0.218299	0.189745	0.174412
11.4995	0.867738	0.637134	0.517864	0.348731	0.269042	0.220265	0.192574	0.167373
11.5395	0.810896	0.628566	0.510951	0.343407	0.26101	0.219619	0.188287	0.161096
11.5795	0.829112	0.628259	0.475858	0.351728	0.260259	0.218825	0.199129	0.161452
11.6195	0.872057	0.630199	0.468485	0.3462	0.255972	0.230304	0.201514	0.161145
11.6595	0.845943	0.611795	0.489802	0.344648	0.254233	0.22809	0.191283	0.14167
11.6995	0.813554	0.598953	0.498954	0.33751	0.239948	0.218368	0.188908	0.141443
11.7395	0.813288	0.632552	0.475702	0.322352	0.238229	0.207296	0.18735	0.150235
11.7795	0.822069	0.634319	0.476718	0.335764	0.251635	0.208121	0.1901	0.154591
11.8195	0.817778	0.584757	0.474166	0.350787	0.263411	0.211705	0.18185	0.164927
11.8595	0.796552	0.587388	0.485069	0.33815	0.248829	0.211288	0.173739	0.162482
11.8995	0.810677	0.572673	0.476014	0.335066	0.231433	0.212003	0.173068	0.155611
11.9395	0.837921	0.610335	0.471869	0.326861	0.236767	0.215648	0.185014	0.1537
11.9795	0.871716	0.598511	0.472739	0.328694	0.247891	0.214585	0.183772	0.162066
12.0195	0.836146	0.563183	0.449281	0.32916	0.242902	0.209561	0.175976	0.165729
12.0595	0.822097	0.586946	0.444588	0.332157	0.237192	0.198965	0.176065	0.153264
12.0995	0.812149	0.593795	0.440931	0.338034	0.235424	0.206135	0.181998	0.156254
12.1395	0.807175	0.598367	0.457915	0.328258	0.246567	0.208002	0.181515	0.160106
12.1795	0.843532	0.577553	0.472563	0.328762	0.265238	0.213026	0.184689	0.155195
12.2195	0.824261	0.56837	0.45771	0.318531	0.245115	0.214386	0.182678	0.166729
12.2595	0.791303	0.573739	0.451853	0.301898	0.234416	0.200723	0.165617	0.169611
12.2995	0.841519	0.585928	0.451628	0.299987	0.246409	0.19685	0.176893	0.163927
12.3395	0.846408	0.589559	0.446798	0.310626	0.257582	0.210514	0.194279	0.154769
12.3795	0.848174	0.586236	0.445458	0.327133	0.236273	0.207108	0.196201	0.151542
12.4195	0.812899	0.54988	0.430811	0.330615	0.21857	0.195003	0.184443	0.148096
12.4595	0.823464	0.517184	0.409886	0.308512	0.214056	0.193593	0.167214	0.148591
12.4995	0.836944	0.537556	0.433715	0.297175	0.227254	0.19262	0.160975	0.147284
12.5395	0.820911	0.547008	0.445302	0.299318	0.232351	0.193961	0.151098	0.148789
12.5795	0.799353	0.555998	0.441351	0.307319	0.217513	0.189294	0.151483	0.140096
12.6195	0.751832	0.54501	0.417561	0.288126	0.219637	0.201061	0.165282	0.141997
12.6595	0.79734	0.550658	0.412545	0.281347	0.218501	0.205023	0.171787	0.143809
12.6995	0.810573	0.527692	0.422137	0.292752	0.222364	0.206989	0.162561	0.14872
12.7395	0.827897	0.538892	0.419429	0.30667	0.21775	0.196235	0.170742	0.151353
12.7795	0.822145	0.550754	0.413161	0.307203	0.224241	0.188886	0.178844	0.154096
12.8195	0.799694	0.561204	0.413386	0.30215	0.209215	0.193702	0.185024	0.154878
12.8595	0.800188	0.548622	0.410785	0.294023	0.209195	0.192253	0.180904	0.135215
12.8995	0.818072	0.52043	0.384942	0.306185	0.216229	0.192431	0.179071	0.131958
12.9395	0.81045	0.54915	0.372318	0.307688	0.215508	0.192302	0.168406	0.154096
12.9795	0.759569	0.550629	0.405388	0.283714	0.215656	0.184676	0.160255	0.157532
13.0195	0.765264	0.539737	0.432991	0.276576	0.223569	0.178907	0.181121	0.146116
13.0595	0.78611	0.560599	0.422597	0.283248	0.227382	0.177129	0.172625	0.147096
13.0995	0.781079	0.532168	0.4075	0.29637	0.221682	0.17712	0.160423	0.147126
13.1395	0.800729	0.519422	0.397849	0.311509	0.219993	0.182909	0.163577	0.1457
13.1795	0.808219	0.511459	0.388921	0.302693	0.20634	0.186811	0.161221	0.147868
13.2195	0.791141	0.526453	0.382615	0.285799	0.217177	0.188271	0.162335	0.135245
13.2595	0.778421	0.539209	0.397448	0.277381	0.221257	0.190634	0.162374	0.131017
13.2995	0.796903	0.511478	0.397565	0.285518	0.213028	0.185252	0.149521	0.126502
13.3395	0.804972	0.496408	0.394427	0.293499	0.204937	0.179572	0.137487	0.127196
13.3795	0.797853	0.496629	0.395238	0.285925	0.217177	0.170228	0.147984	0.127126
13.4195	0.787116	0.503266	0.38811	0.298348	0.214569	0.173356	0.145993	0.136928
13.4595	0.754803	0.469494	0.396304	0.301112	0.207121	0.180238	0.140917	0.133898
13.4995	0.771757	0.460311	0.379779	0.287254	0.206222	0.180446	0.152873	0.125522
13.5395	0.750171	0.510402	0.389489	0.266296	0.194901	0.179324	0.155908	0.129225
13.5795	0.732628	0.528297	0.389019	0.256306	0.198625	0.174915	0.163025	0.124502
13.6195	0.746488	0.502584	0.376122	0.248567	0.209877	0.17139	0.164316	0.12471
13.6595	0.680912	0.48977	0.390789	0.264889	0.214184	0.165938	0.162128	0.127651
13.6995	0.699005	0.486322	0.383993	0.268129	0.190495	0.156227	0.163468	0.128997
13.7395	0.759398	0.472596	0.387308	0.275208	0.17615	0.167349	0.159112	0.130304
13.7795	0.765454	0.477553	0.392041	0.291666	0.181989	0.168262	0.155928	0.127572
13.8195	0.76123	0.489876	0.390427	0.27675	0.178215	0.170188	0.14206	0.14073
13.8595	0.744893	0.47858	0.366305	0.254725	0.186829	0.172075	0.146772	0.140829
13.8995	0.773741	0.475468	0.366383	0.243214	0.198477	0.180089	0.14961	0.119166
13.9395	0.79866	0.463145	0.372494	0.226717	0.199988	0.178847	0.148309	0.121087
13.9795	0.75524	0.472097	0.373316	0.234078	0.201648	0.173684	0.136107	0.135017
14.0195	0.770561	0.472049	0.354913	0.251186	0.197183	0.175799	0.141538	0.133393
14.0595	0.759645	0.478359	0.351384	0.272173	0.197499	0.176434	0.15714	0.12671
14.0995	0.750038	0.507367	0.372494	0.274927	0.20308	0.171291	0.162621	0.119077
14.1395	0.752269	0.508337	0.367283	0.255317	0.190692	0.167448	0.14617	0.11476
14.1795	0.726154	0.491509	0.366637	0.251137	0.177445	0.160983	0.123205	0.112602
14.2195	0.718816	0.468015	0.385861	0.22952	0.182532	0.154996	0.131051	0.117978
14.2595	0.719813	0.464874	0.373306	0.237802	0.188677	0.161917	0.141321	0.115671
14.2995	0.716386	0.486956	0.347003	0.254871	0.184597	0.176017	0.138995	0.114839
14.3395	0.722338	0.470733	0.342124	0.260098	0.190811	0.176623	0.132549	0.12575
14.3795	0.765036	0.456709	0.344559	0.255007	0.185486	0.16713	0.133929	0.129532
14.4195	0.74963	0.452425	0.35464	0.243301	0.188262	0.164141	0.145106	0.117651
14.4595	0.716813	0.455105	0.350738	0.251729	0.176901	0.163317	0.146348	0.122047
14.4995	0.734498	0.430314	0.352645	0.257722	0.178452	0.16143	0.131622	0.127691
14.5395	0.7064	0.439324	0.354659	0.246889	0.176723	0.166504	0.13381	0.12574
14.5795	0.675216	0.451061	0.34756	0.25683	0.177049	0.157468	0.146446	0.11779
14.6195	0.706647	0.436759	0.357818	0.265655	0.184864	0.155661	0.146811	0.11374
14.6595	0.714118	0.436289	0.345566	0.257383	0.19575	0.15726	0.143884	0.105206
14.6995	0.734517	0.461973	0.354043	0.233166	0.196037	0.171112	0.138571	0.103671
14.7395	0.717487	0.482807	0.337841	0.227328	0.184765	0.163158	0.132874	0.10778
14.7795	0.726695	0.482932	0.325618	0.235988	0.181327	0.164032	0.132568	0.112265
14.8195	0.73298	0.485976	0.340902	0.244183	0.174165	0.165194	0.139222	0.114522
14.8595	0.766308	0.458246	0.361846	0.233554	0.160927	0.155482	0.136866	0.109562
14.8995	0.733511	0.434156	0.332297	0.233884	0.158922	0.155135	0.124743	0.103562
14.9395	0.718437	0.439622	0.317493	0.232972	0.173819	0.162324	0.125886	0.108958
14.9795	0.690671	0.445221	0.317444	0.230014	0.168455	0.165005	0.139103	0.106602
15.0195	0.723297	0.446278	0.315792	0.228366	0.151285	0.169573	0.143657	0.100018
15.0595	0.711146	0.428969	0.319898	0.242564	0.154802	0.166922	0.138867	0.107047
15.0995	0.707947	0.448468	0.315176	0.251447	0.161055	0.167706	0.13522	0.116255
15.1395	0.714839	0.464173	0.327564	0.239722	0.172782	0.166882	0.137516	0.117156
15.1795	0.724446	0.461204	0.337821	0.231042	0.176704	0.162145	0.141863	0.123503
15.2195	0.696632	0.446403	0.33171	0.220966	0.176447	0.158422	0.136274	0.125413
15.2595	0.699812	0.404063	0.315713	0.230887	0.166983	0.146128	0.129207	0.12075
15.2995	0.699214	0.415368	0.328816	0.222314	0.179875	0.139714	0.115428	0.104394
15.3395	0.697382	0.424119	0.329187	0.222343	0.176634	0.149356	0.10778	0.0983941
15.3795	0.69741	0.413207	0.318842	0.226135	0.168148	0.159206	0.0965729	0.099305
15.4195	0.690794	0.42019	0.316437	0.232274	0.153449	0.162761	0.107297	0.0990475
15.4595	0.701995	0.423552	0.309915	0.226678	0.164553	0.158114	0.114107	0.0963545
15.4995	0.702907	0.444002	0.301261	0.212519	0.167348	0.147608	0.111732	0.104939
15.5395	0.680219	0.434829	0.299746	0.211335	0.161599	0.143259	0.123796	0.103612
15.5795	0.692351	0.429939	0.324944	0.224942	0.157598	0.141988	0.124319	0.102701
15.6195	0.729847	0.405341	0.320221	0.219463	0.156215	0.144222	0.123934	0.106047
15.6595	0.681709	0.38028	0.320769	0.198572	0.15335	0.142722	0.124476	0.119176
15.6995	0.652035	0.375891	0.317806	0.201783	0.162705	0.142931	0.11733	0.120869
15.7395	0.654114	0.39027	0.302288	0.211811	0.16068	0.13454	0.119361	0.111879
15.7795	0.628512	0.418365	0.299472	0.217697	0.162192	0.139932	0.115783	0.117324
15.8195	0.61228	0.427404	0.300704	0.210317	0.181278	0.136526	0.101067	0.114354
15.8595	0.647033	0.396446	0.321326	0.202646	0.168672	0.147062	0.105937	0.10682
15.8995	0.69031	0.372443	0.326176	0.195517	0.159159	0.147757	0.116089	0.108334
15.9395	0.672948	0.35693	0.30573	0.206399	0.149319	0.139326	0.120632	0.106226
15.9795	0.652652	0.404505	0.30706	0.218153	0.153617	0.139724	0.122958	0.101543
16.0195	0.614007	0.391768	0.304126	0.209241	0.155681	0.147975	0.131031	0.0906418
16.0595	0.628569	0.382778	0.29516	0.216699	0.162992	0.153864	0.124703	0.101077
16.0995	0.664661	0.399241	0.284834	0.207146	0.160117	0.146168	0.119124	0.109869
16.1395	0.717032	0.394026	0.287719	0.196167	0.166765	0.143666	0.109978	0.102503
16.1795	0.696214	0.367083	0.274812	0.196691	0.170984	0.142295	0.113605	0.114384
16.2195	0.668002	0.369215	0.283211	0.201463	0.162962	0.14313	0.125363	0.11576
16.2595	0.673498	0.395418	0.283064	0.203586	0.158536	0.144788	0.130863	0.0967902
16.2995	0.682706	0.361291	0.276533	0.194557	0.164622	0.128245	0.116355	0.0772955
16.3395	0.678273	0.368677	0.277647	0.197748	0.166835	0.132514	0.1057	0.0804539
16.3795	0.637037	0.364672	0.286594	0.208503	0.159455	0.122406	0.105828	0.0885725
16.4195	0.6658	0.375487	0.27491	0.219618	0.146138	0.123339	0.102753	0.0880874
16.4595	0.667148	0.374748	0.269893	0.209454	0.153785	0.125971	0.103896	0.0961961
16.4995	0.656079	0.369561	0.279896	0.200483	0.146316	0.129267	0.104921	0.096008
16.5395	0.692721	0.371732	0.283808	0.202064	0.129532	0.129665	0.108617	0.0881765
16.5795	0.66205	0.365959	0.28856	0.193015	0.133721	0.131164	0.12013	0.0781668
16.6195	0.638062	0.35912	0.297213	0.196187	0.15739	0.137291	0.120692	0.0854736
16.6595	0.585216	0.353549	0.305221	0.202733	0.154605	0.140558	0.108933	0.101206
16.6995	0.570531	0.375017	0.277735	0.193626	0.141515	0.139247	0.101058	0.0974733
16.7395	0.605464	0.35888	0.252811	0.193917	0.144607	0.140389	0.107356	0.101147
16.7795	0.592108	0.351234	0.269365	0.203606	0.13618	0.129804	0.114827	0.102028
16.8195	0.627136	0.330506	0.272035	0.186314	0.126381	0.112943	0.105937	0.0907507
16.8595	0.634483	0.343723	0.291464	0.179961	0.133592	0.129714	0.0918616	0.0907309
16.8995	0.607476	0.337038	0.292266	0.176577	0.124148	0.132405	0.0951733	0.0955625
16.9395	0.640378	0.341648	0.264085	0.174976	0.132239	0.130062	0.119302	0.0935526
16.9795	0.648618	0.375459	0.253232	0.175888	0.151779	0.130022	0.11668	0.0832756
17.0195	0.626604	0.391144	0.256253	0.184917	0.142187	0.126378	0.0985639	0.0770579
17.0595	0.631227	0.387071	0.269708	0.175481	0.142286	0.127093	0.0833457	0.0852755
17.0995	0.612014	0.356921	0.265523	0.185839	0.131567	0.140448	0.103482	0.0966119
17.1395	0.611948	0.353242	0.2608	0.195653	0.135766	0.131939	0.118218	0.096107
17.1795	0.598411	0.355758	0.277755	0.20411	0.13293	0.122863	0.0849227	0.103889
17.2195	0.604648	0.3579	0.276454	0.193675	0.135874	0.118186	0.0827937	0.0939783
17.2595	0.576397	0.333263	0.263469	0.171902	0.139549	0.110897	0.0987709	0.0890675
17.2995	0.610438	0.322169	0.260986	0.171728	0.122429	0.130727	0.103384	0.0839785
17.3395	0.602199	0.326722	0.257505	0.169196	0.138018	0.142464	0.0953507	0.0825627
17.3795	0.602331	0.310268	0.247678	0.160274	0.135143	0.134888	0.0946509	0.083434
17.4195	0.585938	0.357209	0.239435	0.171747	0.141643	0.123101	0.102024	0.0842063
17.4595	0.582682	0.337124	0.268075	0.175277	0.13786	0.119844	0.106459	0.0810974
17.4995	0.602009	0.297464	0.264838	0.177217	0.119841	0.118176	0.100929	0.0816419
17.5395	0.621051	0.319278	0.252401	0.182541	0.124642	0.118821	0.0967701	0.0825429
17.5795	0.576008	0.348554	0.264163	0.191725	0.130599	0.120599	0.0835329	0.0865131
17.6195	0.580821	0.345414	0.268661	0.186896	0.126766	0.109745	0.09952	0.0922259
17.6595	0.63491	0.349832	0.26386	0.175112	0.130945	0.115495	0.121224	0.0864042
17.6995	0.602132	0.373192	0.270255	0.174627	0.110653	0.115852	0.116749	0.0763054
17.7395	0.629471	0.36521	0.24275	0.163804	0.0993816	0.126785	0.105808	0.0787905
17.7795	0.662506	0.368908	0.228298	0.172823	0.1134	0.12467	0.101521	0.080939
17.8195	0.588349	0.308914	0.239102	0.187962	0.123219	0.132961	0.0978641	0.0894537
17.8595	0.580223	0.282787	0.250054	0.175374	0.133533	0.119536	0.104793	0.0959288
17.8995	0.524681	0.31412	0.244744	0.164716	0.132466	0.115246	0.100318	0.0908101
17.9395	0.527899	0.319451	0.253554	0.172019	0.130056	0.117222	0.10022	0.0772559
17.9795	0.544027	0.280328	0.242984	0.176858	0.128979	0.101911	0.100377	0.0685729
18.0195	0.575752	0.293843	0.249653	0.163106	0.137504	0.105197	0.0983569	0.0636918
18.0595	0.590874	0.35743	0.26915	0.173211	0.143382	0.112089	0.0969278	0.0672858
18.0995	0.576853	0.345951	0.249897	0.169303	0.132624	0.111979	0.0916349	0.0764341
18.1395	0.588016	0.296667	0.23921	0.156268	0.131686	0.115783	0.0765447	0.0936021
18.1795	0.588747	0.299491	0.239053	0.160817	0.131389	0.120132	0.0853662	0.0931764
18.2195	0.560972	0.335165	0.24495	0.165036	0.112422	0.124402	0.0913195	0.0727213
18.2595	0.576777	0.352108	0.25065	0.153311	0.116492	0.125911	0.0830401	0.0782559
18.2995	0.585558	0.334963	0.249672	0.170186	0.113479	0.114462	0.0926205	0.075048
18.3395	0.57036	0.316473	0.240207	0.171863	0.110031	0.114909	0.0979923	0.0670878
18.3795	0.55183	0.27712	0.245223	0.180669	0.116926	0.113826	0.0847058	0.0853151
18.4195	0.529855	0.296504	0.243747	0.183336	0.127023	0.110351	0.0864603	0.0837607
18.4595	0.552874	0.28685	0.22246	0.173531	0.12395	0.120072	0.106331	0.0730778
18.4995	0.567702	0.30706	0.210463	0.156637	0.128712	0.123776	0.0967701	0.0893943
18.5395	0.541009	0.304908	0.222939	0.154038	0.130569	0.119834	0.083937	0.0768797
18.5795	0.539755	0.295322	0.225746	0.14755	0.123832	0.114194	0.0730063	0.0792658
18.6195	0.589203	0.292662	0.205896	0.147492	0.11992	0.116527	0.0881161	0.0738302
18.6595	0.604752	0.305024	0.206854	0.15077	0.120196	0.120857	0.0942764	0.0803845
18.6995	0.607049	0.28589	0.219439	0.149509	0.121234	0.118215	0.0925614	0.0766024
18.7395	0.54902	0.290779	0.223946	0.16392	0.126321	0.108226	0.0892792	0.0742263
18.7795	0.541796	0.314398	0.238789	0.155784	0.129897	0.106508	0.0872192	0.0732956
18.8195	0.507594	0.305552	0.23434	0.148811	0.111849	0.103062	0.0936456	0.0645532
18.8595	0.538863	0.274969	0.215694	0.146968	0.113894	0.106409	0.0925614	0.0658106
18.8995	0.539774	0.27542	0.208155	0.145571	0.111789	0.108236	0.0937047	0.0713154
18.9395	0.525554	0.274095	0.208468	0.148384	0.122123	0.107998	0.0980514	0.0609592
18.9795	0.560687	0.277716	0.209729	0.159537	0.109942	0.106319	0.0899199	0.0630582
19.0195	0.532019	0.295495	0.202914	0.171301	0.0982455	0.109745	0.0816996	0.067563
19.0595	0.510793	0.279867	0.21012	0.1681	0.117924	0.0999543	0.0850015	0.0718699
19.0995	0.570313	0.272222	0.228747	0.160992	0.12644	0.0972633	0.0853958	0.0826122
19.1395	0.535807	0.292671	0.213455	0.163969	0.119594	0.108901	0.0690835	0.0752064
19.1795	0.489748	0.300596	0.211538	0.163494	0.114062	0.112367	0.0736568	0.0775133
19.2195	0.494599	0.294054	0.219801	0.155978	0.118576	0.118404	0.0794228	0.0845726
19.2595	0.481907	0.311325	0.226948	0.141081	0.121135	0.117083	0.0773727	0.0773648
19.2995	0.553567	0.304831	0.223653	0.147201	0.119485	0.115892	0.0867363	0.0618305
19.3395	0.560136	0.279109	0.206854	0.143011	0.105418	0.105346	0.0791173	0.0644344
19.3795	0.485894	0.25475	0.206199	0.134409	0.0997175	0.0992195	0.0766532	0.0679392
19.4195	0.485391	0.262444	0.220143	0.143855	0.111908	0.0953171	0.0837892	0.0840082
19.4595	0.506597	0.28054	0.204967	0.166035	0.12971	0.10198	0.0745636	0.0741767
19.4995	0.508876	0.304831	0.187005	0.156142	0.12316	0.108573	0.0674571	0.0802756
19.5395	0.520827	0.322303	0.202122	0.13853	0.111078	0.104691	0.0715081	0.0752163
19.5795	0.533671	0.283873	0.208878	0.14241	0.118319	0.0949	0.073233	0.0672957
19.6195	0.546267	0.246278	0.214902	0.150285	0.12891	0.0965782	0.0761308	0.0670185
19.6595	0.533785	0.285006	0.207774	0.146561	0.111009	0.109616	0.0851494	0.0560286
19.6995	0.528041	0.28394	0.191953	0.128221	0.0874676	0.10761	0.0837498	0.0514544
19.7395	0.514268	0.22968	0.193185	0.13534	0.0910734	0.102874	0.0879782	0.0625829
19.7795	0.511258	0.239583	0.212672	0.152011	0.110337	0.104423	0.0845974	0.0627413
19.8195	0.54322	0.235741	0.212447	0.126669	0.110831	0.108653	0.069458	0.0661373
19.8595	0.554194	0.243781	0.210404	0.13952	0.112797	0.114531	0.0692313	0.0612859
19.8995	0.538635	0.293497	0.213298	0.141692	0.115049	0.106021	0.0751846	0.0559593
19.9395	0.531146	0.294419	0.198152	0.140276	0.107443	0.0964292	0.0741299	0.0548207
19.9795	0.512492	0.286783	0.190251	0.160429	0.102325	0.092914	0.0742975	0.0492267
20.0395	0.5058	0.263423	0.189684	0.141023	0.091024	0.0864298	0.0739821	0.057484
20.1195	0.512407	0.283527	0.194827	0.130568	0.100903	0.090372	0.0754408	0.0609988
20.1995	0.506227	0.233954	0.192735	0.146619	0.0878727	0.0905011	0.0749086	0.0610483
20.2795	0.509796	0.256411	0.19162	0.158664	0.0965859	0.0964292	0.0757562	0.0493357
20.3595	0.541132	0.285006	0.207686	0.153631	0.111513	0.102477	0.0789201	0.049801
20.4395	0.505572	0.219431	0.206424	0.130364	0.104805	0.0872441	0.0841539	0.0672561
20.5195	0.449451	0.279195	0.192197	0.126708	0.109023	0.0770063	0.0802212	0.0668502
20.5995	0.456438	0.248689	0.185822	0.131926	0.0999743	0.0777511	0.0680584	0.0627512
20.6795	0.474284	0.254106	0.191464	0.13372	0.0888112	0.0833714	0.0774515	0.0667512
20.7595	0.459998	0.277505	0.180698	0.147821	0.0763638	0.0783866	0.0642834	0.0636918
20.8395	0.439237	0.237278	0.174342	0.114508	0.0849979	0.0825075	0.071311	0.0481377
20.9195	0.488875	0.238363	0.186946	0.113916	0.0925158	0.0942844	0.0645199	0.060078
20.9995	0.458631	0.247748	0.194847	0.129327	0.0991149	0.0934701	0.0709759	0.0630879
21.0795	0.458099	0.228729	0.166794	0.131674	0.102355	0.095039	0.0697143	0.0568702
21.1595	0.485229	0.201758	0.171272	0.125796	0.0851165	0.0821699	0.0535498	0.0582266
21.2395	0.474711	0.22142	0.160839	0.104101	0.0807895	0.0749111	0.0596903	0.0507614
21.3195	0.441345	0.242686	0.155412	0.126252	0.0951139	0.085407	0.0683541	0.0497119
21.3995	0.433266	0.230151	0.187357	0.137473	0.0846324	0.0801541	0.0589807	0.0500584
21.4795	0.433712	0.237729	0.193693	0.137076	0.088416	0.0767184	0.061563	0.0458011
21.5595	0.448312	0.230842	0.184922	0.120036	0.0901448	0.0728854	0.0630021	0.0554741
21.6395	0.477521	0.206176	0.178234	0.110822	0.0916761	0.0809386	0.0363307	0.0560088
21.7195	0.445199	0.236173	0.155402	0.12406	0.0915575	0.0731337	0.0420572	0.0688204
21.7995	0.436959	0.194294	0.141958	0.122276	0.0914291	0.0579409	0.0702169	0.0633552
21.8795	0.453391	0.185976	0.150719	0.12085	0.0937803	0.0700951	0.0566447	0.0399695
21.9595	0.424049	0.215733	0.169561	0.11219	0.0756426	0.0732926	0.0639483	0.0485337
22.0395	0.421011	0.214821	0.175076	0.128881	0.0797028	0.0777114	0.0623515	0.0588404
22.1195	0.429773	0.262876	0.149008	0.117989	0.0811353	0.0690525	0.0590004	0.0498406
22.1995	0.409506	0.231976	0.175809	0.118513	0.0860352	0.0722996	0.0520812	0.0506228
22.2795	0.423024	0.196417	0.166236	0.112539	0.0770257	0.0794888	0.0726909	0.0512069
22.3595	0.414347	0.190577	0.158639	0.111298	0.0816687	0.0703235	0.0594439	0.0460783
22.4395	0.397279	0.216146	0.148665	0.1019	0.0835161	0.0703037	0.0549691	0.0413952
22.5195	0.395713	0.187705	0.149956	0.0960712	0.078547	0.0773539	0.0583696	0.0488703
22.5995	0.437301	0.188551	0.138613	0.114362	0.0736866	0.0792108	0.0664419	0.0355736
22.6795	0.44031	0.205475	0.168114	0.122635	0.0776382	0.0708895	0.0755197	0.0326825
22.7595	0.426878	0.189213	0.154131	0.106477	0.0783	0.0701051	0.0598579	0.0428209
22.8395	0.423527	0.191298	0.163694	0.0976617	0.0700709	0.0604731	0.0586455	0.0431477
22.9195	0.421002	0.159927	0.153349	0.101444	0.0735779	0.0701944	0.0546143	0.0481575
22.9995	0.419416	0.206455	0.154591	0.106991	0.0855215	0.0755268	0.0627458	0.0352666
23.0795	0.423887	0.232571	0.142652	0.110279	0.0808686	0.070254	0.0552451	0.0449397
23.1595	0.37818	0.194419	0.154317	0.109513	0.0881295	0.0683773	0.0389426	0.0423457
23.2395	0.388726	0.168639	0.158922	0.104635	0.0812143	0.0689731	0.0460688	0.0458407
23.3195	0.374146	0.209365	0.158482	0.109048	0.0821528	0.065716	0.0376218	0.0407913
23.3995	0.380098	0.188522	0.146739	0.0974484	0.074141	0.0649117	0.0391693	0.0471476
23.4795	0.438516	0.142205	0.138897	0.0964398	0.066228	0.0626278	0.0566447	0.0432071
23.5595	0.374079	0.161733	0.132571	0.107389	0.0685792	0.054386	0.0581626	0.0400487
23.6395	0.406544	0.188099	0.130419	0.107399	0.0668899	0.0521518	0.0499128	0.0461179
23.7195	0.39409	0.189377	0.133959	0.104276	0.0673048	0.0627172	0.035759	0.0328013
23.7995	0.400697	0.193661	0.158805	0.10447	0.0584632	0.056084	0.035207	0.0375636
23.8795	0.349351	0.194467	0.127838	0.081902	0.0691917	0.0544456	0.0579753	0.0451377
23.9595	0.386391	0.165123	0.123448	0.0883126	0.0776777	0.0512383	0.05765	0.0398408
24.0395	0.336146	0.166651	0.14183	0.0991068	0.0779345	0.0419737	0.0559843	0.0366725
24.1195	0.365745	0.19732	0.147815	0.0921337	0.0670282	0.0538697	0.0660083	0.0366428
24.1995	0.391299	0.149678	0.150484	0.102889	0.071533	0.0591623	0.0509674	0.0438803
24.2795	0.357087	0.15426	0.142212	0.0939764	0.0646573	0.069549	0.0433878	0.0356726
24.3595	0.398779	0.166766	0.121179	0.108786	0.064519	0.0641372	0.039534	0.0330191
24.4395	0.322296	0.212967	0.146573	0.0992717	0.0697548	0.0411892	0.0429147	0.0269995
24.5195	0.354534	0.185189	0.143375	0.0874882	0.0641436	0.0425198	0.0539637	0.0371082
24.5995	0.394327	0.159187	0.140706	0.0862372	0.0649635	0.0466904	0.0370502	0.0386527
24.6795	0.36433	0.150869	0.134301	0.0980109	0.065823	0.0484579	0.0413771	0.0417417
24.7595	0.312775	0.141408	0.124406	0.0773632	0.0680952	0.048726	0.0385976	0.0439199
24.8395	0.353309	0.149035	0.140931	0.0860335	0.0637386	0.0468095	0.0276866	0.0337023
24.9195	0.347557	0.206349	0.105251	0.0934236	0.0774406	0.0473557	0.0355422	0.0319004
24.9995	0.333355	0.184363	0.122636	0.0976811	0.0617727	0.0488452	0.0463053	0.0257817
25.0795	0.335975	0.182643	0.127046	0.0792059	0.0624444	0.0552797	0.0407562	0.0276133
25.1595	0.355768	0.164019	0.116408	0.0920173	0.0567048	0.0460747	0.0475275	0.0368409
25.2395	0.352531	0.15912	0.125697	0.0781391	0.0699623	0.0429468	0.050859	0.0267321
25.3195	0.372446	0.181058	0.11938	0.0780324	0.069577	0.0457768	0.048454	0.0294351
25.3995	0.325182	0.182941	0.106366	0.0757048	0.069004	0.0404941	0.0545354	0.0341874
25.4795	0.376709	0.176208	0.110795	0.0788568	0.0552724	0.0471074	0.0521403	0.0397616
25.5595	0.336089	0.139228	0.109954	0.0866154	0.0578804	0.0395011	0.0524163	0.0249797
25.6395	0.282551	0.150351	0.127115	0.0767425	0.0471322	0.0464421	0.0342313	0.021554
25.7195	0.364169	0.154663	0.136814	0.0839387	0.0516369	0.0423709	0.0307027	0.0231085
25.7995	0.311446	0.117424	0.115009	0.0616132	0.0383202	0.0452207	0.0390707	0.0322568
25.8795	0.319648	0.103266	0.115117	0.0708557	0.0456997	0.0366413	0.0265827	0.0396626
25.9595	0.286813	0.117847	0.107021	0.0790313	0.0429731	0.0476436	0.0265728	0.0259995
26.0395	0.322914	0.158323	0.110482	0.0872264	0.0452157	0.0371775	0.0543087	0.0151086
26.1195	0.320113	0.156776	0.114071	0.0824839	0.060518	0.041507	0.0286525	0.0305737
26.1995	0.313914	0.152617	0.123409	0.0847727	0.0484954	0.0354894	0.0292341	0.0322964
26.2795	0.273267	0.155672	0.108302	0.0675486	0.0527829	0.0346156	0.0355717	0.0199501
26.3595	0.286889	0.168716	0.103618	0.0606822	0.0560133	0.0275257	0.0246607	0.0238015
26.4395	0.312453	0.137095	0.115283	0.0561531	0.0379349	0.0253411	0.0345269	0.0236926
26.5195	0.333973	0.145058	0.108585	0.0759764	0.0419951	0.0370584	0.0347142	0.0215342
26.5995	0.283728	0.130689	0.121424	0.0762188	0.0525458	0.0398884	0.0359266	0.0278806
26.6795	0.287933	0.128028	0.0986604	0.073513	0.0459467	0.0383393	0.0411702	0.0292172
26.7595	0.278953	0.146153	0.09824	0.075957	0.0593622	0.0373761	0.0294213	0.0143463
26.8395	0.314114	0.16132	0.103784	0.0778578	0.035643	0.0338907	0.0267798	0.0302865
26.9195	0.315395	0.12336	0.0965581	0.0625442	0.053919	0.0369293	0.0340933	0.0239995
26.9995	0.372257	0.127798	0.0934292	0.0793805	0.0599253	0.0426191	0.0183329	0.025247
27.0795	0.309937	0.129699	0.104273	0.0839387	0.0603402	0.0291343	0.0251732	0.0282272
27.1595	0.272023	0.148093	0.116408	0.0711757	0.0594709	0.0368101	0.0387849	0.0224649
27.2395	0.257034	0.138152	0.0961181	0.0783719	0.0532867	0.032441	0.0368826	0.00774242
27.3195	0.284791	0.137403	0.111949	0.0800109	0.0501057	0.0343574	0.0354042	0.0125542
27.3995	0.286329	0.132523	0.122939	0.061041	0.050896	0.0213096	0.0134737	0.0220986
27.4795	0.281117	0.131006	0.108517	0.0561919	0.0412246	0.0236133	0.0199198	0.0400982
27.5595	0.2906	0.119095	0.0973013	0.059402	0.0337759	0.0168014	0.0333146	0.0359795
27.6395	0.29883	0.11168	0.0731984	0.0618848	0.0446229	0.0306039	0.0335807	0.0170195
27.7195	0.27901	0.132274	0.0759167	0.0722037	0.0400688	0.0342383	0.0264743	0.00985129
27.7995	0.28798	0.117933	0.0937225	0.0855001	0.0293008	0.0393422	0.0261786	0.0179105
27.8795	0.279484	0.122111	0.0979075	0.0784979	0.0311679	0.0386571	0.0165883	0.0244748
27.9595	0.274064	0.138555	0.107294	0.0689548	0.0464999	0.0327687	0.0160462	0.0229896
28.0395	0.260537	0.123927	0.101975	0.0630874	0.0457886	0.025351	0.0227584	0.0212867
28.1195	0.287259	0.0969263	0.114638	0.0533988	0.0440499	0.0373066	0.027657	0.0087523
28.1995	0.262407	0.120171	0.0945634	0.0597317	0.0585818	0.0288761	0.0274895	0.0188214
28.2795	0.289509	0.127221	0.0907109	0.0631261	0.0581372	0.031726	0.0215855	0.0253955
28.3595	0.255534	0.124263	0.0969199	0.0511294	0.0509059	0.0258078	0.0372867	0.0166135
28.4395	0.264372	0.0994237	0.0932923	0.0669473	0.0419853	0.0281513	0.0313236	0.0231184
28.5195	0.262863	0.129008	0.0913269	0.055096	0.0366507	0.0166326	0.0427176	0.0153561
28.5995	0.223724	0.101153	0.0759851	0.0587328	0.043882	0.0127003	0.0314616	0.00289103
28.6795	0.235153	0.111171	0.080043	0.0588783	0.0289451	0.019552	0.0187567	0.019158
28.7595	0.265634	0.118173	0.0808839	0.054097	0.0369273	0.0231962	0.0253802	0.0217817
28.8395	0.279086	0.0891653	0.0923047	0.0558039	0.0238674	0.0200782	0.0184709	0.0157126
28.9195	0.263081	0.103275	0.0905251	0.0542328	0.0368482	0.0168312	0.018323	0.0158611
28.9995	0.250608	0.112122	0.0785568	0.0560076	0.0482682	0.018837	0.0215461	0.00198016
29.0795	0.264419	0.103266	0.0911802	0.0675583	0.0455515	0.0213791	0.021211	0.0157819
29.1595	0.246621	0.104659	0.0998044	0.0566962	0.0421236	0.0253907	0.0105956	0.0282965
29.2395	0.196119	0.109855	0.083524	0.0491897	0.0397823	0.0264532	0.0304957	0.0218412
29.3195	0.244798	0.146134	0.0798572	0.06268	0.0457886	0.0256092	0.0298747	0.0204352
29.3995	0.274558	0.105187	0.0788208	0.0577533	0.0345959	0.0291343	0.00706703	0.0154848
29.4795	0.247532	0.113178	0.0812262	0.0538255	0.0310493	0.0202471	0.0222065	0.0140492
29.5595	0.238789	0.11702	0.0935758	0.0521477	0.0412345	0.0285882	0.0325655	0.00547514
29.6395	0.265919	0.0932187	0.0899677	0.0414893	0.027078	0.0215379	0.0243453	0.0111879
29.7195	0.197705	0.125944	0.0633812	0.0595863	0.0239563	0.0239807	0.0160265	0.0296826
29.7995	0.201502	0.0824801	0.104772	0.066249	0.0391006	0.0346752	-0.00386371	0.0215144
29.8795	0.222595	0.0828066	0.0766598	0.0583643	0.035811	0.0230969	0.0186089	0.00775232
29.9595	0.229951	0.111219	0.0695707	0.0664139	0.0277597	0.019403	0.0192298	0.00839587
30.0395	0.224958	0.0997791	0.0682116	0.0388513	0.0364531	0.0145175	0.0199296	0.0137522
30.1195	0.209979	0.0936413	0.0751051	0.0292791	0.0513998	0.0157389	0.0131681	0.0062573
30.1995	0.257271	0.0641533	0.0904762	0.0484526	0.0503132	0.0244474	0.0213391	0.00166333
30.2795	0.251452	0.125367	0.0629217	0.0612447	0.0353467	0.0202471	0.00947199	-0.000783153
30.3595	0.228622	0.0987801	0.0763176	0.0505572	0.0219212	0.0184994	0.02471	0.00533653
30.4395	0.230293	0.0954663	0.0656498	0.0529817	0.0262482	0.0161361	0.0239116	0.0172571
30.5195	0.175321	0.0490155	0.0768456	0.0655119	0.028382	0.0176851	0.0082498	-0.000362369
30.5995	0.214554	0.0761983	0.0948568	0.060333	0.0241736	0.0186583	0.0136117	0.0251084
30.6795	0.193623	0.0961195	0.0614159	0.0521283	0.030911	0.0173872	0.0134835	0.0153363
30.7595	0.204473	0.0961675	0.065464	0.0328772	0.0189181	0.0289456	0.0135328	0.0149601
30.8395	0.203657	0.0905677	0.0791239	0.0492964	0.0163496	0.0282307	0.00406083	0.0137126
30.9195	0.2049	0.0923254	0.102435	0.0449613	0.0248158	0.0187675	0.0175247	0.02695
30.9995	0.221285	0.065719	0.0746358	0.0278244	0.0386363	0.0083709	0.0295692	0.00205937
31.0795	0.225063	0.0978196	0.0689547	0.0447188	0.0318495	0.010198	-0.00373557	0.00108909
31.1595	0.269251	0.0962251	0.0698054	0.0569774	0.0300713	0.0182313	0.00891018	0.00481179
31.2395	0.216177	0.0657286	0.0817444	0.0508093	0.0393871	0.0292932	0.0235962	0.0113661
31.3195	0.188402	0.0766689	0.0634497	0.0422845	0.0272756	0.0122336	0.00141932	0.0037227
31.3995	0.186389	0.108827	0.0855578	0.0293567	0.025695	0.00957242	0.018323	-0.000905923
31.4795	0.196167	0.0769571	0.0735113	0.0482005	0.0172485	0.0177447	0.00379471	0.00462367
31.5595	0.199897	0.0512631	0.073922	0.0457953	0.0207555	0.00968165	0.0212307	0.0106533
31.6395	0.201132	0.0885698	0.0647306	0.0329063	0.0207555	0.0265426	0.0108617	-0.0075246
31.7195	0.192189	0.0904428	0.0669991	0.0426337	0.0405232	0.0239112	0.0117488	0.00801964
31.7995	0.22025	0.0867832	0.0700792	0.0371832	0.0408689	0.0203761	0.0199198	0.00799984
31.8795	0.195882	0.0979733	0.0670871	0.0390647	0.0210717	0.0176256	0.00706703	-0.00381181
31.9595	0.175273	0.0765056	0.0626772	0.0335464	0.0223856	0.0167517	0.00212898	0.00558405
32.0395	0.157446	0.095889	0.0714383	0.0392005	0.0215854	0.0204457	0.0178696	0.0121483
32.1195	0.194828	0.0839401	0.0626186	0.0294925	0.0322249	0.0265029	0.0121924	0.00104948
32.1995	0.191345	0.107348	0.0660898	0.0346714	0.0299824	0.011042	0.0120741	-0.00335637
32.2795	0.223288	0.0853808	0.078635	0.0520992	0.00480114	0.017993	0.0127443	-0.00102968
32.3595	0.21127	0.0930938	0.0508947	0.0523513	0.0133563	0.0176851	0.00729373	-0.00589097
32.4395	0.192911	0.0950437	0.0471301	0.0475701	0.0369865	0.0184895	0.0178302	0.00970278
32.5195	0.22866	0.110892	0.0770216	0.0386283	0.0323435	0.0175362	0.0166869	0.00549494
32.5995	0.192863	0.10486	0.0775105	0.0386574	0.0343489	0.00879789	0.0158392	-0.0012178
32.6795	0.208602	0.0551436	0.0863205	0.0336046	0.00695473	0.0260958	0.0192692	0.00299004
32.7595	0.176659	0.071021	0.0627163	0.0327317	0.0169917	0.0280917	0.00139961	0.00585137
32.8395	0.211896	0.0563731	0.0577882	0.0306369	0.0180981	0.0264235	0.00391299	0.00599988
32.9195	0.220658	0.0849486	0.0548059	0.0400054	0.0321459	0.0203265	0.020383	0.0087721
32.9995	0.182792	0.0823456	0.0419282	0.0400733	0.0516863	0.0185391	0.00703746	0.0147225
33.0795	0.172568	0.0763327	0.0445976	0.037222	0.0384783	0.00974123	0.00567728	0.00188115
33.1595	0.15026	0.0421669	0.0573678	0.0300259	0.0148677	0.00852978	-0.0137497	-0.00777212
33.2395	0.194724	0.0655172	0.0415273	0.0218987	0.0173078	0.00742756	0.00673192	0.00612859
33.3195	0.189978	0.107444	0.0572797	0.0410044	0.0146998	0.00784462	0.00176429	-0.00826716
33.3995	0.191677	0.0814811	0.0700596	0.0299774	0.0121115	0.0183306	-0.0156815	-0.000823746
33.4795	0.164129	0.0827586	0.0535348	0.0365625	0.00569024	0.0127401	0.0101915	0.0105641
33.5595	0.172577	0.063894	0.067224	0.0276692	0.0163594	0.0209719	0.000936357	-0.00594048
33.6395	0.171419	0.0529056	0.078107	0.0412565	0.0275423	0.0160566	0.00267108	-0.00963347
33.7195	0.149026	0.0686293	0.0759265	0.0502371	0.0272657	0.0197406	0.0110589	-0.0141383
33.7995	0.182735	0.0545769	0.061367	0.0302587	0.0122597	0.0219451	0.00608139	-0.00236629
33.8795	0.14259	0.0555758	0.0497604	0.0150517	0.0361271	0.00656366	-0.000118277	0.00686125
33.9595	0.173024	0.0888483	0.0551384	0.0342543	0.0206765	0.0073084	0.00498733	0.00575236
34.0395	0.159962	0.0791663	0.0468857	0.0273201	0.00169917	0.00962207	-0.00437624	0.00399002
34.1195	0.151048	0.0596004	0.0644862	0.0198233	0.0148776	0.0180228	0.00189243	0.00350488
34.1995	0.172739	0.0629142	0.0500831	0.0367468	0.0106099	0.0124918	-0.00694876	0.00529692
34.2795	0.144868	0.0569398	0.0415567	0.0393072	0.0208148	0.0166226	0.003706	-0.00303954
34.3595	0.148504	0.0704063	0.0504645	0.0293664	0.0220299	0.0156197	0.00474092	0.00415833
34.4395	0.162088	0.0505523	0.045683	0.0280959	0.0218126	0.0118662	-0.00437624	-0.00106929
34.5195	0.161718	0.0476707	0.0389166	0.0240614	0.00429731	0.0120847	0.0186582	-0.00106929
34.5995	0.129329	0.073893	0.0590007	0.0328093	0.0123387	0.0122833	0.0144002	-0.00695036
34.6795	0.151456	0.0662184	0.0553144	0.0276595	0.0169127	0.0301968	0.00329204	-0.00478208
34.7595	0.178871	0.0862549	0.0648577	0.0391617	0.00822911	0.0193633	0.00456351	-0.00231679
34.8395	0.138071	0.0683988	0.035817	0.0308212	0.0245589	0.0266518	0.000745143	0.00922754
34.9195	0.185355	0.0527039	0.0470421	0.0290076	0.0140478	0.0127401	0.0201268	-0.000897012
34.9995	0.135328	0.0560081	0.050748	0.0303459	0.0126549	0.0210613	-0.00782598	-0.00265341
35.0795	0.137303	0.0684853	0.0391219	0.0290658	0.0131784	0.0121343	-0.00458322	-0.00763351
35.1595	0.139942	0.0813082	0.0376846	0.0330324	0.0196392	0.0121939	0.00788511	-0.0120295
35.2395	0.158832	0.0704639	0.0472084	0.0408007	0.0158161	0.0147459	0.000609125	-0.015168
35.3195	0.147194	0.0357218	0.0547472	0.0120841	0.0271077	0.0172681	0.00633766	0.000582167
35.3995	0.145542	0.0275862	0.0304293	0.0238287	0.00618418	0.00834111	0.00281893	0.000175244
35.4795	0.156184	0.0776871	0.0499071	0.0178545	0.0105803	0.0193037	-0.00340046	-0.00777212
35.5595	0.171229	0.0625204	0.0388873	0.0164968	0.0118645	0.0136437	-0.00654464	-0.0117819
35.6395	0.145371	0.0384689	0.044011	0.024139	0.0184933	0.0123429	-0.00610111	-0.0111879
35.7195	0.153782	0.0542407	0.0448519	0.0327608	0.00965167	0.00825174	-0.00366658	0.00387121
35.7995	0.17065	0.0530785	0.0397379	0.0305884	0.00386264	0.0193236	0.00957056	-0.00300984
35.8795	0.176166	0.0468543	0.0657964	0.00351078	0.0113014	0.0152622	0.00178401	-0.00611869
35.9595	0.16392	0.0411296	0.0463675	0.0236444	0.00877245	0.0162354	-0.00808224	0.00189105
36.0395	0.113941	0.0469503	0.0400313	0.0370765	0.0117559	0.0089667	-0.00399184	-0.0062375
36.1195	0.13566	0.0589088	0.0398064	0.033139	0.00551242	0.0118563	0.00158688	-0.00285143
36.1995	0.0978603	0.069513	0.0376063	0.0201821	0.0038824	0.0172979	0.0101619	-0.0075048
36.2795	0.0828524	0.0735568	0.0173462	0.0288718	0.00901942	0.0133259	-0.00345959	-0.00158413
36.3595	0.139457	0.0399866	0.0234086	0.0213556	0.0142947	0.0174865	0.00430724	-0.00173264
36.4395	0.117624	0.0630007	0.0395522	0.00747738	0.0196985	0.0230473	0.00987611	-0.00847508
36.5195	0.154171	0.0710787	0.0433167	0.00882544	0.00732025	0.0178043	0.0106153	-0.00204946
36.5995	0.144764	0.0699453	0.0391415	0.0344095	0.0204789	0.0185391	-0.00576599	-0.00470288
36.6795	0.169806	0.0358851	0.0443141	0.0417705	0.0145911	-0.00580899	-0.017367	-0.00935625
36.7595	0.156269	0.0311786	0.041234	0.0213847	0.012319	-0.00714952	-0.0112856	-0.0193363
36.8395	0.126395	0.0523293	0.046123	0.0190377	0.00810069	0.0134054	-0.000428753	-0.0157918
36.9195	0.130496	0.0715301	0.0449008	0.0145183	0.00470235	0.0224217	-0.0136117	-0.0123265
36.9995	0.131977	0.0645375	0.029911	0.0275916	0.00802165	0.0236232	-0.00309491	-0.010881
37.0795	0.11097	0.0547978	0.0357778	0.0301326	0.00567048	0.00628562	-0.00870319	-0.0159304
37.1595	0.16036	0.0385458	0.0465532	0.0202985	0.00309209	0.00819216	-0.0166474	-0.00637611
37.2395	0.148893	0.0523197	0.0317982	0.0329645	0.00569024	0.0143586	-0.00722474	-0.00333657
37.3195	0.108226	0.0310825	0.0326	0.0292112	0.011173	0.00504439	-0.00861449	-0.0120295
37.3995	0.137179	0.0303045	0.047355	0.0172726	-0.00270681	0.00467698	-0.00178401	0.000762361
37.4795	0.136173	0.0369225	0.0413513	0.0224806	0.0058483	0.0151034	-0.00100535	-0.0227124
37.5595	0.133458	0.0212468	0.0367459	0.0197554	0.0134748	0.0024924	-0.0104773	-0.0184254
37.6395	0.110191	0.0396792	0.0521756	0.00809807	0.00774505	0.00523305	-0.0120938	-0.0123364
37.7195	0.133866	0.0250985	0.0388384	0.0159634	-0.000351688	0.00929438	-0.0183329	-0.0139403
37.7995	0.161794	0.0497839	0.037049	0.026069	-0.000381325	0.00621611	-0.00497748	-0.00199996
37.8795	0.117947	0.0544712	0.0394935	0.019416	0.00193626	0.00594801	-0.00969869	-0.0099602
37.9595	0.139372	0.0396984	0.0283954	0.0211229	0.00609527	0.0151034	-0.00484935	-0.0186828
38.0395	0.113514	0.0264144	0.0410286	0.0122392	0.0123387	0.00998947	-0.0084765	-0.00561375
38.1195	0.101961	0.048564	0.0475897	0.0120938	0.00807105	0.00646436	-0.0128724	-0.00592067
38.1995	0.103024	0.0382288	0.0197223	0.0207252	0.00947385	0.00617639	0.000357787	-0.0147027
38.2795	0.133828	0.0541927	0.029823	0.0131024	0.0183846	0.00849999	-0.00141932	-0.00885131
38.3595	0.1527	0.0215829	0.0433265	0.0216854	0.0064114	0.0105356	-0.00797382	-0.00915823
38.4395	0.135651	0.0661416	0.0253936	0.0170205	-0.00609527	0.0145969	-0.0114827	-0.0167521
38.5195	0.114397	0.0540582	0.0448128	0.007361	-0.00286488	0.0108434	0.000871305	-0.00828696
38.5995	0.118479	0.045279	0.0390535	-0.000480065	0.00652994	0.00576927	-0.00634752	-0.00701966
38.6795	0.110514	0.0123427	0.0447932	0.00798169	0.00346749	0.0158978	-0.00628838	-0.00286133
38.7595	0.117311	0.0215733	0.0141977	0.0128599	0.000351688	0.00680198	-0.00449451	-0.0194947
38.8395	0.147004	0.0390741	0.0412438	0.0231595	-0.00942446	-0.000909578	-0.0169629	-0.00633651
38.9195	0.116381	0.0302084	0.0245331	0.0181067	0.00178808	0.00955256	-0.00404112	-0.0152373
38.9995	0.0890701	0.0346268	0.0371663	0.0193093	0.00332918	-0.0059778	-0.00993524	-0.0138116
39.0795	0.080783	0.0517433	0.0183729	0.00482975	0.000599648	0.00927452	-0.0108125	-0.0223758
39.1595	0.105701	0.0264336	0.0410873	0.0101638	0.00981961	0.0105158	-0.0087919	-0.0112275
39.2395	0.12163	0.0289886	0.0607021	0.0121229	0.00170905	0.0108534	-0.00912702	-0.00468308
39.3195	0.0829093	0.0334646	0.0102181	0.0184364	-0.00263766	0.00895677	-0.00905802	-0.0114156
39.3995	0.117453	0.0455864	0.0273492	0.0127532	0.00251912	-0.00531249	-0.00744158	-0.0174551
39.4795	0.0999487	0.0428297	0.0186858	0.0383373	0.00662873	0.00463726	-0.0170516	-0.0191877
39.5595	0.122162	0.0405821	0.0343014	0.0096013	-0.00118547	0.00557067	-0.000464236	-0.0164452
39.6395	0.0871241	0.00969167	0.0229491	-0.00263793	-0.00583842	0.00280023	-0.00340046	-0.0185541
39.7195	0.0903326	0.0386898	0.0254229	-0.0127629	4.86041e-05	0.00253212	-0.0182935	-0.0144255
39.7995	0.131104	0.0288445	0.0312506	0.0145765	0.0164187	-0.00071098	-0.0131977	-0.0217322
39.8795	0.137663	0.0508309	0.021453	0.00535345	0.00879221	0.00768574	-0.00565757	-0.0147027
39.9595	0.151152	0.0221496	0.0254327	0.0223545	0.000135341	0.00936389	-0.003706	-0.0177026
40.0595	0.0700562	0.0323888	0.0194876	0.015042	0.00198566	0.00414077	-0.0137398	-0.0179006
40.1795	0.106299	0.0370185	0.0251296	0.00310345	-0.00656946	-0.000835104	-0.00513518	-0.0156037
40.2995	0.109641	0.0416002	0.0243864	0.0034138	0.00556181	0.00196612	-0.0140256	-0.0121582
40.4195	0.0939209	0.0536356	0.0318275	-0.00303556	-0.00385277	0.000422021	-0.0178302	-0.0216134
40.5395	0.0785142	0.0412929	0.0053877	0.0256229	0.00160038	0.000277044	-0.00938329	-0.0149799
40.6595	0.110932	0.0314571	0.0315928	0.00843751	0.00489005	0.00114194	-0.0242566	-0.0300984
40.7795	0.122551	0.00744405	0.0184218	0.00874785	0.0134254	0.00346553	-0.0220882	-0.0264054
40.8995	0.123614	0.0350399	0.0153515	0.0215981	-0.00729062	-0.00945326	0.00920587	-0.00982159
41.0195	0.104258	0.0387763	0.0438545	0.00495582	-9.7307e-05	-0.00861915	-0.0121825	-0.0189996
41.1395	0.108122	0.0277303	0.0128777	0.0190571	-0.010689	0.00339602	-0.0256759	-0.00979189
41.2595	0.0760271	0.025377	0.0219419	0.00915518	-0.00839705	-0.00541179	-0.0249071	-0.0217322
41.3795	0.10929	0.0352512	0.0119879	0.00436423	0.00442574	-0.00685163	-0.0134047	-0.0254153
41.4995	0.0900858	0.0288061	2.17072e-05	0.00405388	-0.0102543	-0.00321729	-0.0118868	-0.0194353
41.6195	0.0979078	0.0410815	0.0257162	0.0219472	-0.00520617	-0.000273072	-0.00937343	-0.0113166
41.7395	0.0785142	0.0404284	0.0192041	-0.00056541	-0.00626321	-0.00822195	-0.00908759	-0.0221184
41.8595	0.0515074	0.0409759	0.022509	0.0108233	-0.00138304	-0.0133656	-0.0252324	-0.0209798
41.9795	0.0990469	0.0164922	0.0148822	0.00938794	0.00679667	-0.00424007	-0.0232414	-0.0254945
42.0995	0.0374487	-0.00804918	0.0171996	0.00262824	-0.0059866	-0.0077056	-0.0073233	-0.0153561
42.2195	0.0893739	0.0243973	0.00527036	0.00894182	-0.0175943	-0.00937382	-0.0103689	-0.00858399
42.3395	0.102711	0.00249736	0.0348587	0.0179612	0.00138304	-0.00665303	-0.015652	-0.0184452
42.4595	0.0622057	0.0193737	0.0214921	0.00780712	0.000189675	-0.0072091	-0.0134244	-0.023049
42.5795	0.0669711	-0.0110268	0.0076562	0.007361	-0.0037441	-0.00894684	-0.0124486	-0.0180095
42.6995	0.103005	0.0108827	0.0269483	0.00302587	-0.0165373	-0.00250233	-0.0141242	-0.0133958
42.8195	0.0580574	0.0358179	0.00332453	-0.000788471	-0.0126252	-0.00505432	-0.0104872	-0.0315043
42.9395	0.0968636	0.0310825	0.0169356	-0.00529526	0.000167941	-0.00466705	-0.0246804	-0.022158
43.0595	0.0831466	0.0153011	0.0104332	-0.0096304	-0.00979985	-0.00941354	-0.0291946	-0.0212174
43.1795	0.0948606	0.0303525	0.0106581	0.0090485	-0.0250331	-0.0172582	-0.0213982	-0.0241381
43.2995	0.0993887	0.000273749	0.00234673	0.0039569	-0.0173572	-0.0200485	-0.0219798	-0.0179699
43.4195	0.0725718	0.0115743	0.0133568	0.0106099	0.00181771	-0.0158084	-0.0178499	-0.0159106
43.5395	0.077489	0.0304678	0.0212281	-0.00876725	-0.0137712	-0.0103172	-0.0153464	-0.0227718
43.6595	0.0646359	0.0421477	0.00947492	0.00650755	0.00602612	-0.0139912	-0.00952128	-0.0315835
43.7795	0.0415021	0.00933628	0.0011147	0.00380173	-0.00556181	-0.0183604	-0.0243946	-0.0260985
43.8995	0.0821974	0.0116415	0.0204654	-0.00893212	-0.0170114	-0.0155701	-0.01304	-0.0262371
44.0195	0.0542793	-0.00075401	0.00429256	-0.00820475	-0.0154901	-0.0255794	-0.0222754	-0.0234847
44.1395	0.0409231	0.00205552	0.0144617	0.00460669	-0.00960228	-0.0143388	-0.0293031	-0.0175739
44.2595	0.0445588	0.0121986	0.00430234	-0.00926186	-0.00764626	-0.00908585	-0.0198212	-0.0206234
44.3795	0.0834884	0.0117088	0.00362765	-0.00419936	-0.0179796	-0.017427	-0.0165883	-0.0208808
44.4995	0.0452138	0.0277687	0.00619928	-0.00420906	-0.0129117	-0.0212996	-0.0138778	-0.0211283
44.6195	0.050093	0.0256267	0.0227828	0.00420906	-0.0141564	-0.0175759	-0.0224331	-0.0062177
44.7395	0.0645789	0.0225339	0.00308008	-0.015847	-0.030585	-0.0189065	-0.028209	-0.021059
44.8595	0.0363761	0.0326097	-0.00156449	0.00300647	-0.0138502	-0.0169106	-0.00839765	-0.0249896
44.9795	0.033139	-0.00263183	0.00973893	-0.000896122	-0.00049592	-0.025073	-0.0175247	-0.0360983
45.0995	0.0593104	-0.00235328	0.00964115	0.0119968	-0.0131982	-0.0185888	-0.0104773	-0.0181482
45.2195	0.0694961	0.00532129	0.0021805	0.00351078	-0.00295379	-0.0100093	-0.0153365	-0.0293361
45.3395	0.0472832	-0.0200077	0.0145888	-0.0293082	-0.0166657	-0.0295116	-0.0080231	-0.0242866
45.4595	0.0587219	0.00632984	-0.00953359	-0.0152942	-0.00176832	-0.0324608	-0.0219009	-0.0265341
45.5795	0.0630031	0.022361	-0.0079691	0.00726402	-0.0151542	-0.029035	-0.0257745	-0.0334647
45.6995	0.10798	0.0173662	0.0100127	0.000666272	-0.0185229	-0.0291343	-0.0272924	-0.0319202
45.8195	0.0527415	0.00082797	-0.010707	0.00142565	-0.0178314	-0.0172184	-0.024572	-0.0267519
45.9395	0.043562	0.0135146	-0.00652195	-0.00751617	-0.0156877	-0.0203761	-0.0279232	-0.024049
46.0595	0.0460301	0.0243685	-0.00990515	-0.00610992	-0.0153123	-0.0248645	-0.0268882	-0.0265143
46.1795	0.0589497	-0.0115167	-0.014804	0.00235668	-0.0226128	-0.0208925	-0.0216348	-0.0274054
46.2995	0.042309	-0.00365959	0.0142075	-0.0102317	-0.0107186	-0.0187576	-0.0149817	-0.0161284
46.4195	0.00784098	0.0155605	-0.0058766	-0.0073416	-0.00589769	-0.0231863	-0.0308604	-0.021059
46.5395	0.0283073	-0.000609932	0.0108145	-0.00185237	-0.0191848	-0.0252319	-0.0207477	-0.0287123
46.6595	0.0782959	0.0107098	0.00531925	-0.00841811	-0.0185723	-0.0245666	-0.0193678	-0.0303855
46.7795	0.0385879	0.0073576	-0.0126039	0.00141595	-0.0176042	-0.0292932	-0.013247	-0.0240886
46.8995	0.0102236	-0.0246566	0.00985626	0.00836962	-0.0106297	-0.0261454	-0.0167559	-0.0254846
47.0195	0.0772232	0.00907694	0.00762687	0.000584807	-0.0168929	-0.0307628	-0.0286033	-0.0236431
47.1395	0.0591016	0.00457209	0.000827222	-0.0187662	-0.00170905	-0.0281612	-0.016884	-0.0328904
47.2595	0.0164888	0.0250408	0.00224895	-0.0129084	-0.00642128	-0.0244077	-0.0332259	-0.0207818
47.3795	0.0163275	0.00947075	0.00319742	0.00230819	-0.0140972	-0.0198399	-0.0285145	-0.026851
47.4995	0.0249184	0.00155605	-0.00466412	-0.00495582	-0.0151147	-0.0150934	-0.0263461	-0.0207818
47.6195	0.0368412	0.00949957	-0.00244451	-0.0115992	-0.0210124	-0.0278037	-0.0269277	-0.027148
47.7395	0.0261524	0.00145999	-0.00976826	-0.0185043	-0.0178907	-0.033007	-0.024917	-0.0327023
47.8595	0.0544217	-0.00187302	-0.000508458	-0.0279893	-0.0178709	-0.0348837	-0.030476	-0.0310489
47.9795	0.0402681	-0.00168091	-0.00179916	-0.0102608	-0.0172979	-0.0255198	-0.0415644	-0.0239599
48.0995	0.0238742	-0.00871194	-0.00613083	-0.00992135	-0.00898979	-0.0305642	-0.0233202	-0.0234748
48.2195	0.085254	-0.0164538	0.0057006	-0.0127048	-0.0300812	-0.0252319	-0.0166869	-0.0309202
48.3395	0.0469604	0.00259341	-0.000232717	-0.0163416	-0.00556181	-0.0315473	-0.0257153	-0.0311479
48.4595	0.052134	0.0134665	-0.00108536	-0.0146929	-0.00631261	-0.0210911	-0.028692	-0.0252767
48.5795	0.0250892	0.00649313	-0.0034712	-0.0159925	-0.0363543	-0.0296805	-0.0202845	-0.0306232
48.6995	0.0256398	0.000578235	-0.0114892	-0.0120259	-0.0279276	-0.0284392	-0.0279429	-0.0344944
48.8195	0.00646454	0.0221208	-0.0121932	-0.0145571	-0.0148875	-0.0263242	-0.0319249	-0.0222867
48.9395	0.0368222	-0.00769379	-0.0061895	-0.0172145	-0.0128919	-0.0330169	-0.0198902	-0.0333261
49.0595	0.016223	-0.019806	0.0063655	-0.018097	-0.0158754	-0.0226898	-0.0176824	-0.0334251
49.1795	0.00844851	0.0173855	0.00207294	-0.00600324	-0.0265742	-0.0282803	-0.021004	-0.0236332
49.2995	0.0313924	0.00250696	-0.00694241	-0.0147899	-0.0242033	-0.0318154	-0.0352366	-0.0207719
49.4195	0.0191183	0.00326578	0.00647306	-0.0205313	-0.0260901	-0.0294719	-0.0270952	-0.0335934
49.5395	0.0103565	-0.026837	0.00843845	-0.0156821	-0.0125462	-0.0282803	-0.0344678	-0.0257916
49.6595	0.0283547	-0.0137067	-0.00641439	-0.0118416	-0.0229585	-0.0377336	-0.0279034	-0.0254648
49.7795	0.0127392	-0.00413985	-0.00833089	-0.00469397	-0.021289	-0.0290747	-0.0223642	-0.0345736
49.8995	0.0198587	-0.0128902	8.47756e-06	-0.0170787	-0.0211902	-0.0268504	-0.0324177	-0.0369597
50.0195	0.0335757	-0.00393814	-0.0178254	-0.0125108	-0.0286191	-0.0328481	-0.0300916	-0.0271777
50.1395	0.0309367	-0.0297282	-0.00698152	-0.0143923	-0.0201924	-0.0336822	-0.0250845	-0.0424744
50.2595	0.0689645	0.00635866	-0.0115283	-0.0176218	-0.0195503	-0.0326296	-0.0221177	-0.0373854
50.3795	0.0352369	0.000844299	-0.00453701	0.000124138	-0.0141564	-0.0273171	-0.0346354	-0.0274054
50.4995	0.0617786	0.00442801	-0.00855578	-0.0156433	-0.0276214	-0.0269597	-0.0275388	-0.0242371
50.6195	0.00235419	-0.0107482	-0.0170725	-0.0155076	-0.0111533	-0.0290946	-0.025666	-0.0145344
50.7395	0.0134132	-0.00924023	0.00520192	-0.0155948	-0.0235611	-0.0269497	-0.0312743	-0.0395438
50.8595	0.0596237	-0.0171453	-0.00276718	-0.00831143	-0.0182364	-0.0301571	-0.0346846	-0.0457516
50.9795	0.0166312	-0.00646432	-0.00620905	-0.0173308	-0.0202221	-0.0294421	-0.0327725	-0.0365339
51.0995	-0.00205043	-0.0195082	-0.0137186	-0.0327996	-0.0229486	-0.0144877	-0.026287	-0.0222174
51.2195	0.00801185	4.36077e-05	-0.00560282	-0.0322274	-0.0255073	-0.0278931	-0.0277457	-0.0347914
51.3395	-0.0139068	-0.0188166	-0.0132297	-0.0205798	-0.0260111	-0.028608	-0.0203436	-0.0198907
51.4595	0.0436	-0.028297	-0.0123203	-0.0211714	-0.0144429	-0.0267809	-0.032398	-0.0296331
51.5795	0.0147327	-0.00658918	-0.0267136	-0.00161961	-0.0125857	-0.0230671	-0.0421952	-0.0286034
51.6995	0.0437899	0.0254346	-0.0151071	-0.0143923	-0.0182661	-0.0155601	-0.0300423	-0.0294054
51.8195	-0.0102142	-0.0174047	0.00164271	-0.0191638	-0.00977022	-0.0258574	-0.0310772	-0.0256926
51.9395	-0.0174096	0.0036692	-0.0070793	-0.0188535	-0.026505	-0.0350625	-0.0332653	-0.0298311
52.0595	0.0075467	0.0265584	-0.0324338	-0.00874785	-0.0207259	-0.029889	-0.0262574	-0.0335736
52.1795	0.0321518	-0.00714629	-0.000772465	-0.0211617	-0.0341612	-0.0322722	-0.0300029	-0.0355736
52.2995	0.023466	-0.00519643	-0.00943581	-0.00807867	-0.0311481	-0.0264036	-0.0276472	-0.034336
52.4195	0.0248899	-0.00502353	-0.00882957	-0.0159537	-0.0215063	-0.0272774	-0.0292341	-0.0336825
52.5395	0.01759	-0.00747287	0.00133959	-0.0146541	-0.019086	-0.0319643	-0.0195847	-0.0373953
52.6595	0.00890416	-0.0398809	0.00131026	-0.0305302	-0.0322249	-0.0246559	-0.0385089	-0.0337815
52.7795	0.0216529	-0.0110652	-0.0174342	-0.0374645	-0.0218719	-0.0212202	-0.0388933	-0.0247322
52.8995	-0.00886619	-0.0340601	-0.00749976	-0.0206089	-0.0288167	-0.0290847	-0.0333245	-0.0321875
53.0195	0.0235324	0.01095	-0.0213259	-0.0208513	-0.026347	-0.0251226	-0.036173	-0.0323162
53.1395	0.0432868	0.00292959	-0.0205339	-0.009611	-0.024144	-0.0265227	-0.0302394	-0.0331182
53.2595	0.0345724	-0.0207089	-0.0254425	-0.0166423	-0.0103234	-0.0316366	-0.0346649	-0.0421279
53.3795	0.0371355	-0.0132072	-0.0212477	-0.0305108	-0.0315927	-0.0272079	-0.0323191	-0.0380389
53.4995	-0.000934083	-0.00539814	-0.00727486	-0.0137522	-0.035969	-0.0210315	-0.0329499	-0.0332469
53.6195	0.00995785	-0.0304294	-0.0158991	-0.029861	-0.0266335	-0.0389252	-0.0277063	-0.0336132
53.7395	-0.0215105	-0.0180674	-0.0117728	-0.0224806	-0.0284216	-0.0295216	-0.0305745	-0.029643
53.8595	0.0103376	-0.00600327	-0.0076562	-0.00934915	-0.0285105	-0.024368	-0.0320234	-0.0354151
53.9795	0.0357401	-0.0358371	-0.0172289	-0.0315291	-0.0208247	-0.0142097	-0.0283667	-0.0390784
54.0995	0.000501215	-0.0283546	-0.00749976	-0.0270388	-0.0311284	-0.0284988	-0.032191	-0.0322568
54.2195	0.0244532	-0.00841418	-0.0250709	-0.0185819	-0.024717	-0.0340893	-0.0398987	-0.0266331
54.3395	0.00986293	0.0075305	-0.00818422	-0.0146347	-0.0268706	-0.0181419	-0.038164	-0.0259698
54.4595	-0.00191753	0.00284315	-0.0104429	-0.0181843	-0.0290933	-0.0215181	-0.0315503	-0.0416328
54.5795	-0.00422426	0.00391893	-0.00744109	-0.0205701	-0.0455812	-0.0187774	-0.0396818	-0.0292172
54.6995	0.0373158	0.0107963	-0.00606238	-0.0150226	-0.0169028	-0.0287173	-0.0318263	-0.0335835
54.8195	-0.00472737	-0.030487	-0.0139337	-0.0168653	-0.0283919	-0.0124024	-0.0425106	-0.0413754
54.9395	0.0129196	-0.0362501	-0.0157915	-0.0239548	-0.0283228	-0.0242389	-0.0212898	-0.0267915
55.0595	0.0251367	-0.0291807	-0.0269874	-0.027999	-0.0321558	-0.0272576	-0.0248085	-0.0359498
55.1795	-0.0011771	-0.0185669	-0.0272612	-0.0252252	-0.0197281	-0.0280122	-0.024503	-0.0298608
55.2995	-0.00685374	-0.00487945	-0.0183925	-0.0268836	-0.0139391	-0.0234544	-0.0271741	-0.0263361
55.4195	-0.00244912	0.00538853	-0.0223624	-0.0321983	-0.0263766	-0.0281115	-0.0248283	-0.0259203
55.5395	-0.000343636	-0.0341178	-0.011587	-0.0267091	-0.029528	-0.0203464	-0.0322797	-0.0210788
55.6595	0.0309557	-0.0246086	-0.00424367	-0.00929096	-0.0173868	-0.0242091	-0.0427767	-0.0417219
55.7795	0.0243108	-0.0251369	-0.0110981	-0.0244203	-0.0276214	-0.0207733	-0.0330583	-0.034029
55.8995	0.0157009	-0.0045913	-0.0194387	-0.0230431	-0.0359196	-0.0225905	-0.0408547	-0.0310885
56.0195	0.0207511	-0.0301508	-0.00113425	-0.0308599	-0.0187798	-0.0248744	-0.0387356	-0.0328904
56.1395	0.00671135	-0.0400922	-0.023966	-0.0237705	-0.0230771	-0.0136834	-0.0223247	-0.0374745
56.2595	0.0121602	-0.0230718	-0.0309964	-0.0150614	-0.0382115	-0.0173277	-0.0402042	-0.0382369
56.3795	0.0308798	-0.0143694	-0.0202014	-0.0306466	-0.0421137	-0.0167319	-0.0223839	-0.0408012
56.4995	-0.0122361	-0.0161656	-0.0160458	-0.0373578	-0.0256357	-0.0281612	-0.0281991	-0.0380587
56.6195	-0.0016992	-0.00804918	-0.0201232	-0.0334688	-0.0152728	-0.0258872	-0.0470544	-0.0343954
56.7395	0.0316487	0.00807799	-0.0226166	-0.0256326	-0.0306344	-0.0280817	-0.0370896	-0.0256728
56.8595	-0.0101097	-0.0110556	-0.0149408	-0.0227134	-0.0367099	-0.0263937	-0.0431119	-0.0392269
56.9795	0.016299	-0.0250216	-0.0113719	-0.0316067	-0.0365716	-0.0325303	-0.0367939	-0.0333855
57.0995	-0.02077	-0.0382288	-0.0113425	-0.0346908	-0.0308715	-0.0305344	-0.0278837	-0.0462367
57.2195	-0.0353888	-0.0130919	-0.0172974	-0.0263599	-0.0227214	-0.0222132	-0.0303084	-0.0308806
57.3395	-0.0266081	-0.0104505	-0.034448	-0.0131024	-0.0364728	-0.017278	-0.0354042	-0.0262668
57.4595	-0.00973952	-0.0343675	-0.0244744	-0.0218599	-0.020143	-0.0242091	-0.0414067	-0.047999
57.5795	-0.0135271	-0.0663241	-0.0108438	-0.0234989	-0.0254282	-0.0277541	-0.0366165	-0.0400586
57.6995	-0.041037	-0.0320911	-0.0162413	-0.0206864	-0.0301602	-0.0267511	-0.0374641	-0.0212768
57.8195	-0.00374962	-0.0187686	-0.0131417	-0.0167489	-0.0406911	-0.0216372	-0.0320727	-0.0408408
57.9395	0.00307564	0.00862549	-0.00625794	-0.0339343	-0.0410369	-0.0206641	-0.0303281	-0.0280093
58.0595	-0.016242	-0.00192105	-0.0406864	-0.0257199	-0.027572	-0.0159276	-0.0412589	-0.0381577
58.1795	0.031962	-0.00408222	-0.0357094	-0.0364559	-0.0297651	-0.0294719	-0.0388736	-0.0347518
58.2995	-0.0361672	-0.0376429	-0.0148528	-0.0102705	-0.0377077	-0.024358	-0.0306238	-0.0285143
58.4195	0.000138594	-0.0222457	-0.0214726	-0.0191929	-0.0318989	-0.0186781	-0.0343791	-0.0345736
58.5395	0.00809728	-0.0191912	-0.0344285	-0.0204634	-0.0300516	-0.0307032	-0.0342017	-0.0363062
58.6595	-0.00697714	-0.0374988	-0.018324	-0.032402	-0.0203406	-0.025073	-0.0456647	-0.0408408
58.7795	-0.0120083	-0.00828931	-0.0310746	-0.0246336	-0.0314642	-0.0255099	-0.0312546	-0.0400289
58.8995	0.0264847	-0.0129478	-0.0151755	-0.0183395	-0.0335092	-0.0271682	-0.030614	-0.040217
59.0195	-0.0243393	-0.000399577	-0.023702	-0.0292209	-0.0197281	-0.0331758	-0.0197029	-0.0371676
59.1395	-0.00375911	-0.0204207	-0.0144617	-0.036902	-0.026999	-0.0267909	-0.0244734	-0.0374943
59.2595	-0.00647403	-0.0561714	-0.0124083	-0.0339634	-0.0387746	-0.0249538	-0.0445115	-0.032237
59.3795	0.00449005	-0.0276919	-0.039161	-0.0365237	-0.0248948	-0.0234544	-0.0382527	-0.0283064
59.4995	-0.0182165	-0.0207665	-0.033216	-0.0096304	-0.0375002	-0.0279328	-0.0319741	-0.0373359
59.6195	0.0035123	-0.0234656	-0.033656	-0.0227716	-0.0363741	-0.0248744	-0.0337089	-0.0499891
59.7395	0.0257442	-0.0102776	-0.0314462	-0.0247597	-0.0365815	-0.0217862	-0.0363898	-0.0440882
59.8595	-0.0042907	-0.015109	-0.0136404	-0.0269903	-0.0252504	-0.0287967	-0.0394946	-0.0413259
59.9795	-0.00510708	-0.0226683	-0.0232522	-0.0306175	-0.0320273	-0.0267015	-0.0293425	-0.0245045
60.0995	-0.0387872	-0.030948	-0.0169453	-0.0330906	-0.0381127	-0.0263738	-0.0329795	-0.0399893
60.2195	-0.0343636	-0.0234271	-0.0167302	-0.0405291	-0.0347144	-0.0194626	-0.0536188	-0.0323657
60.3395	-0.0127107	-0.00157526	-0.0398455	-0.0287942	-0.0180586	-0.0302862	-0.0444523	-0.0434744
60.4595	0.00476534	-0.0413697	-0.0276034	-0.0271843	-0.0393772	-0.0173177	-0.0315799	-0.0519
60.5795	-0.0224977	-0.0355778	-0.0439034	-0.0334203	-0.0325806	-0.0273767	-0.0317179	-0.0309994
60.6995	0.0149795	-0.0169532	-0.0132101	-0.0374354	-0.0440302	-0.0295812	-0.0329795	-0.033732
60.8195	0.00932184	-0.0283834	-0.0181285	-0.0202694	-0.0316618	-0.0310905	-0.039672	-0.0404744
60.9395	-0.00331296	-0.0390741	-0.0330791	-0.0251574	-0.0363938	-0.0265724	-0.0539933	-0.0361676
61.0595	0.0154446	-0.0460667	-0.0385646	-0.0327511	-0.0349219	-0.0448335	-0.0440384	-0.0396131
61.1795	-3.49332e-05	-0.0297954	-0.0153417	-0.0257586	-0.025774	-0.0338014	-0.0365475	-0.0314251
61.2995	-0.0191658	-0.0330708	-0.0209054	-0.0143632	-0.0353862	-0.0331063	-0.0397903	-0.0259995
61.4195	-0.0220705	-0.0209394	-0.025814	-0.0283578	-0.0352577	-0.030872	-0.0390412	-0.0440189
61.5395	-0.0260385	-0.0208433	-0.0378899	-0.0219084	-0.0337957	-0.0309416	-0.0293523	-0.0468506
61.6595	-0.0190044	-0.00908654	-0.0233108	-0.0273686	-0.0370853	-0.0306536	-0.034113	-0.0442268
61.7795	0.0171154	-0.0303237	-0.028503	-0.0313061	-0.0417284	-0.0281314	-0.0395143	-0.0375834
61.8995	0.00415781	-0.000410143	-0.0205241	-0.0293373	-0.0349219	-0.0424503	-0.0298846	-0.0361676
62.0195	-0.0194316	-0.0343003	-0.0271047	-0.0457565	-0.0298639	-0.0343276	-0.0482766	-0.0343063
62.1395	-0.00636012	-0.0223706	-0.0232815	-0.0294537	-0.0277794	-0.0405835	-0.0410322	-0.0380488
62.2595	-0.0232476	-0.0184036	-0.0253153	-0.0210356	-0.0365124	-0.0384386	-0.0372572	-0.0283955
62.3795	-0.0322088	-0.00543656	-0.0154786	-0.0358934	-0.0271966	-0.0356384	-0.0362814	-0.0379794
62.4995	-0.00743279	-0.0289982	-0.0481079	-0.0262533	-0.0231166	-0.0279427	-0.0290468	-0.0443952
62.6195	0.0187291	-0.0379887	-0.0366579	-0.0219181	-0.0399305	-0.029174	-0.0442158	-0.0369795
62.7395	-0.0402776	-0.0353184	-0.0317688	-0.0377457	-0.0416593	-0.0325204	-0.0326838	-0.0322172
62.8595	-0.0295033	-0.0281625	-0.0314071	-0.0293858	-0.0377966	-0.0310607	-0.0333836	-0.0400982
62.9795	-0.000524947	-0.0175487	-0.0289332	-0.038124	-0.0341908	-0.0309713	-0.0348029	-0.0347518
63.0995	-0.0111539	-0.0192585	-0.0319742	-0.0398891	-0.0342896	-0.0278037	-0.0403718	-0.0343459
63.2195	-0.0303292	-0.0337816	-0.0325218	-0.0385119	-0.032136	-0.0338907	-0.044541	-0.0450387
63.3395	-0.0224692	-0.0313611	-0.0407744	-0.0356994	-0.0314346	-0.0284392	-0.03432	-0.0404744
63.4595	-0.0316012	-0.014014	-0.0306542	-0.0192705	-0.0353664	-0.0337517	-0.0446495	-0.0438704
63.5795	-0.0402016	-0.0525406	-0.0360321	-0.0314031	-0.0373817	-0.0313785	-0.0384104	-0.0328112
63.6995	-0.0499317	-0.0333397	-0.0283563	-0.047861	-0.0446822	-0.0393323	-0.0382625	-0.0489495
63.8195	-0.0313259	-0.0301028	-0.0392979	-0.0276304	-0.0291625	-0.0339404	-0.0395438	-0.0337221
63.9395	-0.0397555	-0.0309384	-0.0164564	-0.0229558	-0.0204789	-0.0395309	-0.0396424	-0.0415932
64.0595	-0.0428216	-0.0343675	-0.0311626	-0.0422069	-0.0381127	-0.0440093	-0.0344678	-0.0427813
64.1795	-0.015568	-0.0476131	-0.0355138	-0.0303071	-0.0404935	-0.0530753	-0.051884	-0.0382963
64.2995	-0.0570417	-0.0511766	-0.0472964	-0.0312964	-0.0404738	-0.0445852	-0.0521009	-0.0420289
64.4195	0.00187006	-0.0183172	-0.0333431	-0.0367177	-0.0236797	-0.036542	-0.0305745	-0.0453852
64.5395	-0.0367937	-0.0450773	-0.0258238	-0.0366401	-0.0277498	-0.0384684	-0.02951	-0.0409596
64.6595	-0.0104515	-0.0455288	-0.0405495	-0.0265054	-0.0372138	-0.0373861	-0.0390116	-0.0426427
64.7795	-0.0567094	-0.00729037	-0.0357387	-0.0292694	-0.0369174	-0.0454888	-0.0341721	-0.0476624
64.8995	-0.0132233	0.00470656	-0.0361103	-0.0248761	-0.0424792	-0.0394912	-0.0312743	-0.0280985
65.0195	-0.038398	-0.0266641	-0.0193801	-0.0236735	-0.0398811	-0.0472365	-0.0355323	-0.0366626
65.1395	-0.0265606	-0.0422822	-0.0382126	-0.038124	-0.0268311	-0.0479614	-0.0503662	-0.0348508
65.2595	-0.0130145	-0.0333974	-0.0366383	-0.0417608	-0.0274238	-0.0469088	-0.0419291	-0.0303657
65.3795	-0.0117805	-0.029392	-0.0171898	-0.0339246	-0.0425385	-0.0435724	-0.0372079	-0.0377814
65.4995	-0.0430494	-0.0331572	-0.0380659	-0.026389	-0.0367099	-0.0381804	-0.0358083	-0.0469298
65.6195	0.0108217	-0.0369225	-0.024846	-0.0395496	-0.0370458	-0.0494112	-0.0364292	-0.0475535
65.7395	-0.015587	-0.0262607	-0.0424465	-0.0366692	-0.0392192	-0.0477032	-0.0376021	-0.0507911
65.8595	-0.0361957	-0.0414273	-0.0328933	-0.0340604	-0.0518049	-0.0456179	-0.0396424	-0.0350686
65.9795	-0.0341168	-0.0341946	-0.0373032	-0.0347005	-0.0385573	-0.0358767	-0.0451127	-0.0305142
66.0995	-0.0557127	-0.0353472	-0.0203872	-0.0345453	-0.0345267	-0.04533	-0.0393566	-0.0333459
66.2195	-0.0474635	-0.0425127	-0.0356801	-0.0297059	-0.050323	-0.0575735	-0.0388145	-0.0437021
66.3395	0.00639809	-0.0435117	-0.0327271	-0.0450776	-0.0364136	-0.044615	-0.0399578	-0.0427219
66.4595	-0.0168496	-0.0596004	-0.0162707	-0.0391035	-0.0323237	-0.0494211	-0.0439299	-0.0418804
66.5795	-0.0333954	-0.0217558	-0.0304586	-0.0450388	-0.0453342	-0.0449924	-0.0342313	-0.0410883
66.6995	-0.0269118	-0.0614542	-0.0346925	-0.0380173	-0.0557564	-0.0487161	-0.0398494	-0.0506723
66.8195	-0.0495235	-0.0471328	-0.0381832	-0.0331584	-0.0433387	-0.0473358	-0.0499128	-0.0450585
66.9395	-0.0114767	-0.0308712	-0.0311724	-0.0265733	-0.0401083	-0.0410204	-0.0523966	-0.0433952
67.0595	-0.0606869	-0.0131496	-0.0529285	-0.0470561	-0.0451663	-0.0368201	-0.0514898	-0.0296034
67.1795	0.00796438	-0.0387571	-0.0420749	-0.0519246	-0.0428546	-0.049858	-0.0320037	-0.0386329
67.2995	-0.0129101	-0.0342042	-0.0480102	-0.0443406	-0.0227412	-0.0463627	-0.0489764	-0.0486624
67.4195	-0.0398314	-0.051119	-0.0313973	-0.0227328	-0.0399403	-0.0444661	-0.0373064	-0.026544
67.5395	-0.0634872	-0.00994141	-0.0224308	-0.0300647	-0.0223164	-0.0522312	-0.0524262	-0.0417814
67.6595	-0.0459162	-0.0470464	-0.0490369	-0.0236347	-0.0343983	-0.0544555	-0.0386568	-0.0375735
67.7795	-0.0550482	-0.0422438	-0.0402073	-0.0481423	-0.03752	-0.0449824	-0.031777	-0.0371973
67.8995	-0.00456599	-0.033503	-0.036345	-0.0495679	-0.038745	-0.043632	-0.0421459	-0.0362765
68.0195	-0.0311741	-0.0221785	-0.0398553	-0.031597	-0.0377373	-0.041507	-0.0442256	-0.0348211
68.1395	-0.0269118	-0.0361253	-0.0289137	-0.0201627	-0.0453638	-0.0521319	-0.0355717	-0.0463852
68.2595	-0.0581523	-0.0199693	-0.0281999	-0.0359709	-0.0364136	-0.0464123	-0.0352267	-0.0342369
68.3795	-0.00746127	-0.031582	-0.0363939	-0.0390744	-0.0368878	-0.0544059	-0.0403028	-0.0406923
68.4995	-0.0590067	-0.0472097	-0.0346827	-0.032819	-0.0402663	-0.0446746	-0.0499621	-0.0442367
68.6195	0.00975851	-0.0307079	-0.055109	-0.0419548	-0.0479422	-0.0525689	-0.0398987	-0.0362369
68.7395	-0.0331296	-0.0399289	-0.0446367	-0.0404322	-0.0429633	-0.0510794	-0.030269	-0.043613
68.8595	-0.0493906	-0.0649217	-0.0370588	-0.0356897	-0.0341711	-0.0502949	-0.032191	-0.0580583
68.9795	-0.0429925	-0.048564	-0.0361592	-0.0456207	-0.0364136	-0.0440292	-0.028623	-0.0372963
69.0995	-0.0107837	-0.0385938	-0.0509631	-0.0486175	-0.0484164	-0.0511787	-0.0337779	-0.0334647
69.2195	-0.0373253	-0.0163001	-0.0491346	-0.0275625	-0.032462	-0.0505233	-0.0353647	-0.0303558
69.3395	-0.048147	-0.0325425	-0.0448323	-0.0388998	-0.0324521	-0.0402657	-0.0487103	-0.0341973
69.4595	0.00895163	-0.039708	-0.0361983	-0.035166	-0.0435955	-0.0472862	-0.0483456	-0.0448209
69.5795	-0.0265606	-0.0247719	-0.0251491	-0.0404031	-0.0358702	-0.0387862	-0.0455562	-0.0556326
69.6995	-0.0484793	-0.0528383	-0.0282976	-0.0394041	-0.0460554	-0.0473457	-0.0425993	-0.0273559
69.8195	-0.068376	-0.0455576	-0.0419185	-0.0459699	-0.0410665	-0.0462733	-0.0518249	-0.0480882
69.9395	-0.0759702	-0.0401018	-0.0138359	-0.0506638	-0.0421433	-0.0527873	-0.0539736	-0.0375438
70.0595	-0.052134	-0.0414754	-0.0462599	-0.04275	-0.0361468	-0.0443072	-0.0417714	-0.0385834
70.1795	-0.0355977	-0.058784	-0.0421433	-0.0308696	-0.055055	-0.0413084	-0.0312743	-0.0422566
70.2995	-0.0141916	-0.0395831	-0.0226362	-0.0411595	-0.0440697	-0.0454988	-0.0326247	-0.0423754
70.4195	-0.0572126	-0.0511478	-0.0443141	-0.0305302	-0.0297058	-0.0542272	-0.0462659	-0.0385834
70.5395	-0.0656706	-0.0460859	-0.0441087	-0.0410044	-0.0436153	-0.0444462	-0.0505731	-0.0296628
70.6595	-0.0113153	-0.0246278	-0.0529285	-0.0504505	-0.040948	-0.0330169	-0.0458815	-0.041415
70.7795	-0.0540135	-0.0473538	-0.0412731	-0.029124	-0.0462826	-0.0440788	-0.0348226	-0.0404942
70.8995	-0.048166	-0.0364326	-0.0394544	-0.0447382	-0.0332227	-0.0401764	-0.0420277	-0.0467416
71.0195	-0.00111065	-0.0198252	-0.032248	-0.0336337	-0.0338747	-0.0454094	-0.0461181	-0.0448803
71.1395	-0.05015	-0.0086447	-0.0241713	-0.0305011	-0.0375793	-0.0521121	-0.0403816	-0.0432962
71.2595	-0.0532066	-0.0367976	-0.0264789	-0.0479483	-0.0298342	-0.0371477	-0.0377993	-0.0324647
71.3795	-0.0471313	-0.0487945	-0.0502689	-0.037736	-0.0340328	-0.0448235	-0.035828	-0.0346231
71.4995	-0.0474161	-0.0533954	-0.0339396	-0.0497813	-0.0435659	-0.0396203	-0.0497156	-0.0393062
71.6195	-0.0237508	-0.0275574	-0.0374303	-0.0471531	-0.0350898	-0.0392231	-0.0461279	-0.035732
71.7395	-0.00762265	-0.0279128	-0.0322577	-0.0391714	-0.0434572	-0.0468492	-0.0304267	-0.0421477
71.8595	-0.000285731	-0.046278	-0.0511685	-0.0414796	-0.0402762	-0.043622	-0.0458224	-0.0493852
71.9795	-0.0390245	-0.0653443	-0.0325902	-0.0423039	-0.0550353	-0.0448732	-0.034113	-0.0435338
72.0995	0.00525896	-0.0439631	-0.0426616	-0.0383567	-0.0434671	-0.0354696	-0.0443439	-0.0363854
72.2195	-0.0491533	-0.047882	-0.0294612	-0.0446897	-0.0579693	-0.0448533	-0.0476754	-0.0337518
72.3395	-0.0523618	-0.0534339	-0.0384961	-0.0569192	-0.0380139	-0.0377237	-0.0531949	-0.0407814
72.4595	-0.0543932	-0.0616367	-0.034536	-0.0545141	-0.0461245	-0.0463726	-0.0406576	-0.036326
72.5795	-0.0632594	-0.0466238	-0.0497213	-0.0331875	-0.0432498	-0.0461542	-0.0503366	-0.0416229
72.6995	-0.0643416	-0.0378158	-0.0431896	-0.0492479	-0.0409875	-0.0313685	-0.0367939	-0.0492069
72.8195	-0.0485457	-0.0327154	-0.0515009	-0.0467748	-0.0287772	-0.0376542	-0.0365968	-0.045009
72.9395	-0.0468845	-0.0162616	-0.0340862	-0.0427985	-0.0313753	-0.0464918	-0.0352957	-0.0367914
73.0595	-0.0471313	-0.0450485	-0.0409406	-0.0387737	-0.0457886	-0.0460747	-0.053944	-0.0424447
73.1795	-0.0379613	-0.0664105	-0.0391806	-0.0275916	-0.0425286	-0.0424702	-0.0602324	-0.0429298
73.2995	-0.0512986	-0.0419172	-0.0317591	-0.0357576	-0.0351886	-0.0454193	-0.0385188	-0.0435635
73.4195	-0.078182	-0.0518682	-0.047091	-0.0468912	-0.0405331	-0.0484281	-0.0403521	-0.0491475
73.5395	-0.0210643	-0.0399769	-0.0328542	-0.049471	-0.032304	-0.040931	-0.0343988	-0.031841
73.6595	-0.0471693	-0.0551724	-0.0541703	-0.0410916	-0.0417778	-0.0366215	-0.044817	-0.0435338
73.7795	-0.0483084	-0.0589185	-0.0504547	-0.0269903	-0.035969	-0.0443469	-0.0392876	-0.0470981
73.8995	-0.0256588	-0.034502	-0.027887	-0.0633395	-0.0402169	-0.0400473	-0.0383315	-0.0365339
74.0195	-0.00778402	-0.0355874	-0.0229099	-0.0600809	-0.0459763	-0.0378329	-0.0430527	-0.0371181
74.1395	-0.0523238	-0.0433388	-0.0426909	-0.0329936	-0.0468457	-0.035559	-0.041801	-0.0290291
74.2595	-0.0169635	-0.0200461	-0.0529383	-0.0354666	-0.0419556	-0.0391139	-0.0592665	-0.0420982
74.3795	-0.0221085	-0.0480261	-0.0383592	-0.0448255	-0.0589967	-0.0400373	-0.0416433	-0.0430784
74.4995	-0.0759037	-0.0503794	-0.0426616	-0.0488697	-0.0384684	-0.0335531	-0.0460983	-0.0327914
74.6195	-0.0668097	-0.0561137	-0.0423487	-0.0410528	-0.043151	-0.0276945	-0.03775	-0.0517713
74.7395	-0.0558931	-0.0355874	-0.0442554	-0.023402	-0.0451465	-0.0425992	-0.0386666	-0.0384151
74.8595	-0.0189095	-0.0543175	-0.0470715	-0.0380464	-0.0378658	-0.0268306	-0.0467193	-0.0449298
75.0995	-0.0412458	-0.0299683	-0.0208077	-0.0364074	-0.0378756	-0.0302762	-0.0406182	-0.0417021
75.2995	-0.0245671	-0.0421285	-0.0454874	-0.0389386	-0.0474088	-0.0429667	-0.0304464	-0.0337419
75.4995	-0.0568423	-0.0153588	-0.0377628	-0.0467263	-0.0350404	-0.0357973	-0.0548804	-0.0425338
75.6995	-0.0476344	-0.0312074	-0.0480395	-0.0502274	-0.0442475	-0.0360554	-0.0409435	-0.0443754
75.8995	-0.0437994	-0.0377293	-0.0478342	-0.0344871	-0.0428744	-0.0316863	-0.0491735	-0.0436328
76.0995	-0.0622057	-0.0465757	-0.047707	-0.045291	-0.0351096	-0.0327091	-0.0479612	-0.0345439
76.2995	-0.0339934	-0.0602824	-0.0479613	-0.0424688	-0.0436449	-0.0460747	-0.0436737	-0.030336
76.4995	-0.0562253	-0.0302565	-0.0384766	-0.0419548	-0.0316421	-0.0323814	-0.0364489	-0.034029
76.6995	-0.0635157	-0.0478436	-0.0363645	-0.0440593	-0.0486338	-0.0328977	-0.0441764	-0.0411675
76.8995	-0.0473117	-0.0506676	-0.0484208	-0.0546886	-0.0421631	-0.0357873	-0.044472	-0.0450288
77.0995	-0.0271302	-0.0411968	-0.0484697	-0.0288039	-0.0368976	-0.0342085	-0.0486709	-0.0425833
77.2995	-0.056624	-0.0273941	-0.0300577	-0.0416638	-0.0408097	-0.0368995	-0.0416235	-0.0459595
77.4995	-0.048878	-0.0507444	-0.0421336	-0.045388	-0.0438326	-0.0449129	-0.0387258	-0.0353161
77.6995	-0.02863	-0.0422822	-0.06696	-0.0254095	-0.0391401	-0.0432745	-0.0497846	-0.0377418
77.8995	-0.0652719	-0.0504851	-0.0368534	-0.0400636	-0.0429534	-0.0376442	-0.0467489	-0.0477119
78.0995	-0.0307943	-0.0593315	-0.0325902	-0.0500626	-0.0402268	-0.0342383	-0.0410322	-0.0376626
78.2995	-0.0666483	-0.0486985	-0.0428278	-0.048569	-0.0478336	-0.0302961	-0.0393763	-0.0420388
78.4995	-0.0354173	-0.0365191	-0.0409015	-0.0394623	-0.0411357	-0.0344865	-0.0459308	-0.0423655
78.6995	-0.0368317	-0.0601575	-0.0444901	-0.0424882	-0.0456602	-0.0269994	-0.0364391	-0.0352468
78.8995	-0.0472832	-0.0522044	-0.0639777	-0.0468039	-0.0400786	-0.0326197	-0.0473107	-0.0441971
79.0995	-0.0383885	-0.0344732	-0.0520485	-0.0398212	-0.0498884	-0.0364129	-0.0391299	-0.0449397
79.2995	-0.0589118	-0.0551532	-0.0317297	-0.048666	-0.0517456	-0.0339503	-0.0428063	-0.043316
79.4995	-0.0395656	-0.0317741	-0.0433069	-0.0434774	-0.0381621	-0.0301174	-0.0440088	-0.0451971
79.6995	-0.0733027	-0.0559985	-0.0409602	-0.0344386	-0.0446427	-0.0371775	-0.0318953	-0.0395042
79.8995	-0.0238647	-0.0296033	-0.0601056	-0.0460669	-0.0426867	-0.0336326	-0.0342904	-0.0433556
80.0995	-0.0428026	-0.0719912	-0.0493693	-0.0454074	-0.0455318	-0.0386472	-0.0546734	-0.0355439
80.2995	-0.0707017	-0.0559504	-0.0359441	-0.0459214	-0.0427064	-0.0339106	-0.0423923	-0.0337815
80.4995	-0.0621298	-0.0483527	-0.0496235	-0.0482005	-0.0412937	-0.032292	-0.0543481	-0.0447714
80.6995	-0.0396321	-0.0326193	-0.0431603	-0.0461541	-0.0435362	-0.0358072	-0.0366658	-0.0442367
80.8995	-0.0269118	-0.0538853	-0.0528699	-0.0383373	-0.0561219	-0.0346255	-0.0443341	-0.0313459
81.0995	-0.0653573	-0.0530593	-0.050132	-0.0443406	-0.0416494	-0.0448831	-0.0402437	-0.0364844
81.2995	-0.0250608	-0.0422918	-0.0431016	-0.0482102	-0.0336475	-0.0438901	-0.0385681	-0.0355042
81.4995	-0.0648162	-0.0481318	-0.04141	-0.0372608	-0.0422026	-0.0381705	-0.035621	-0.0444843
81.6995	-0.0667432	-0.0358275	-0.0450963	-0.0481908	-0.046816	-0.0417353	-0.0524557	-0.0501574
81.8995	-0.0428311	-0.0487561	-0.0469639	-0.0473276	-0.0462826	-0.0401068	-0.036922	-0.0346924
82.0995	-0.0511087	-0.0382384	-0.0418011	-0.0462414	-0.038666	-0.0465811	-0.0435258	-0.0352666
82.2995	-0.064389	-0.0557199	-0.0520778	-0.0418675	-0.0443266	-0.0486763	-0.0493805	-0.0465238
82.4995	-0.0610856	-0.0482663	-0.0562335	-0.0369796	-0.0429534	-0.0420829	-0.0492031	-0.0414447
82.6995	-0.0166122	-0.0474018	-0.0489684	-0.0540195	-0.0415802	-0.0476039	-0.0398987	-0.0359102
82.8995	-0.060554	-0.0343291	-0.048724	-0.0427888	-0.0519432	-0.036264	-0.0442848	-0.0379101
83.0995	-0.0723914	-0.0564307	-0.0552166	-0.0446703	-0.0431707	-0.0471273	-0.051066	-0.0428209
83.2995	-0.042366	-0.0369225	-0.0420358	-0.0413632	-0.040948	-0.0387465	-0.0443439	-0.0510386
83.4995	-0.0432868	-0.060609	-0.0524005	-0.0458729	-0.0509158	-0.0469485	-0.0507309	-0.0413259
83.6995	-0.0532256	-0.0624436	-0.0440403	-0.0562598	-0.0457195	-0.0510694	-0.0348818	-0.039217
83.8995	-0.0600889	-0.0350014	-0.0406864	-0.0445636	-0.0522395	-0.0396401	-0.0322205	-0.0409497
84.0995	-0.0603546	-0.0433868	-0.0532512	-0.0452813	-0.0409183	-0.04532	-0.0409435	-0.0394547
84.2995	-0.0372494	-0.0513783	-0.052997	-0.0449516	-0.0441389	-0.0512581	-0.0560632	-0.0504544
84.4995	-0.0596332	-0.065767	-0.0548548	-0.0419257	-0.046816	-0.0497091	-0.0335906	-0.0358508
84.6995	-0.0708441	-0.0591394	-0.0598416	-0.0520992	-0.047794	-0.0482295	-0.0401549	-0.0366824
84.8995	-0.0415781	-0.0445202	-0.0537205	-0.0311509	-0.0503527	-0.0563621	-0.0369319	-0.0355339
85.0995	-0.0394707	-0.0455576	-0.0448323	-0.0489569	-0.0444352	-0.0523305	-0.0596115	-0.0372369
85.2995	-0.0734071	-0.0522236	-0.0569473	-0.0427888	-0.0409282	-0.0487459	-0.0408646	-0.0384547
85.4995	-0.0425368	-0.0449332	-0.055461	-0.0402576	-0.0392587	-0.0523603	-0.0346255	-0.0561276
85.6995	-0.0347338	-0.047104	-0.0500147	-0.045097	-0.0416691	-0.0527178	-0.0325852	-0.0350686
85.8995	-0.0467231	-0.0337432	-0.0456928	-0.0491897	-0.0519432	-0.0524398	-0.0461871	-0.0497416
86.0995	-0.0800425	-0.0618673	-0.0532414	-0.0435841	-0.0446723	-0.0583679	-0.0449846	-0.0396329
86.2995	-0.0911015	-0.0465853	-0.0398846	-0.0616908	-0.0607947	-0.0440689	-0.04118	-0.0312667
86.4995	-0.0860894	-0.0525694	-0.0624328	-0.0397145	-0.0488807	-0.0411892	-0.0463349	-0.0400388
86.6995	-0.0427931	-0.0571607	-0.0482155	-0.0439623	-0.0450872	-0.0488253	-0.0442651	-0.0404645
86.8995	-0.0528934	-0.0251753	-0.0528503	-0.0498686	-0.0410863	-0.050573	-0.0411307	-0.0445536
87.0995	-0.0399833	-0.0621266	-0.0486164	-0.0480259	-0.0387055	-0.0550513	-0.0445903	-0.0474743
87.2995	-0.0448056	-0.0600615	-0.0462208	-0.0488697	-0.0499476	-0.0548031	-0.0485033	-0.0432566
87.4995	-0.0772232	-0.0343483	-0.0593038	-0.0505475	-0.0473594	-0.049153	-0.0410617	-0.0424942
87.6995	-0.0572221	-0.0435693	-0.0352303	-0.0439526	-0.0467074	-0.047306	-0.0420079	-0.0335043
87.8995	-0.0842098	-0.0564595	-0.0541899	-0.0424009	-0.0368581	-0.0556769	-0.0437525	-0.0418111
88.0995	-0.0692873	-0.0453751	-0.0412633	-0.0417026	-0.0500267	-0.0527973	-0.0376021	-0.0420091
88.2995	-0.063867	-0.0744501	-0.0611616	-0.0549505	-0.0440499	-0.0528469	-0.045231	-0.0324647
88.4995	-0.0732932	-0.0477284	-0.0455559	-0.0477641	-0.0464604	-0.0547932	-0.0448959	-0.0407418
88.6995	-0.0594433	-0.0450581	-0.0495942	-0.0419936	-0.0604291	-0.0518341	-0.038982	-0.0431576
88.8995	-0.0771283	-0.0516089	-0.0506502	-0.059819	-0.0414716	-0.0463031	-0.0534315	-0.0391477
89.0995	-0.0714231	-0.0536644	-0.0457808	-0.0471725	-0.0402861	-0.0535718	-0.0285441	-0.0423853
89.2995	-0.0518112	-0.0320622	-0.0528601	-0.0551832	-0.0454034	-0.0418049	-0.0478429	-0.0388012
89.4995	-0.0699708	-0.0449621	-0.0511978	-0.0456789	-0.0500464	-0.0535122	-0.0400761	-0.03792
89.6995	-0.0463529	-0.0597829	-0.0482448	-0.0421681	-0.0434671	-0.0541874	-0.0464827	-0.0418507
89.8995	-0.0506816	-0.0639612	-0.0489293	-0.0434677	-0.0469445	-0.0500963	-0.0281696	-0.0325241
90.0995	-0.07485	-0.0456632	-0.0556859	-0.0539613	-0.0484856	-0.0548527	-0.0534709	-0.0353953
90.2995	-0.0756189	-0.0286428	-0.0576904	-0.0534667	-0.040454	-0.0478323	-0.0573543	-0.0474842
90.4995	-0.0592915	-0.0535779	-0.047179	-0.0487727	-0.0415308	-0.0501162	-0.0359561	-0.0371676
90.6995	-0.0330536	-0.0588608	-0.0378801	-0.0591692	-0.0532669	-0.0513376	-0.0467587	-0.0370686
90.8995	-0.0664585	-0.0652195	-0.048812	-0.0502662	-0.0461542	-0.0387663	-0.0422839	-0.0425932
91.0995	-0.0712997	-0.0725291	-0.0602229	-0.0477641	-0.0389722	-0.0580303	-0.0467686	-0.0399596
91.2995	-0.0665914	-0.053626	-0.0574166	-0.0488503	-0.0468457	-0.0544754	-0.0463743	-0.0320984
91.4995	-0.0708916	-0.0506772	-0.045419	-0.0487242	-0.04812	-0.0495005	-0.0417714	-0.0387418
91.6995	-0.0626044	-0.0674575	-0.0419576	-0.0571326	-0.0392291	-0.0491033	-0.0446495	-0.0410784
91.8995	-0.0408471	-0.0644991	-0.0521072	-0.0510324	-0.0560133	-0.0404147	-0.0428655	-0.0411378
92.0995	-0.0684709	-0.0627317	-0.059382	-0.0433416	-0.0517061	-0.0376045	-0.0433977	-0.0440585
92.2995	-0.0667243	-0.0464509	-0.0512956	-0.0507123	-0.0302985	-0.0519334	-0.0447677	-0.0434843
92.4995	-0.0771662	-0.0626357	-0.0518432	-0.051944	-0.0524964	-0.0438008	-0.0453887	-0.035524
92.6995	-0.0636961	-0.0530593	-0.0454483	-0.0432059	-0.0374706	-0.0523703	-0.0373754	-0.0330687
92.8995	-0.0493431	-0.0489194	-0.0574949	-0.0474246	-0.0442278	-0.045042	-0.036173	-0.0432863
93.0995	-0.0516308	-0.0324657	-0.0474137	-0.0560755	-0.0378954	-0.0483685	-0.0470347	-0.0414051
93.2995	-0.0626424	-0.0532322	-0.0393566	-0.0513136	-0.0514097	-0.043344	-0.0405886	-0.0430784
93.4995	-0.0970819	-0.0523485	-0.0488413	-0.0433125	-0.0464999	-0.0433539	-0.0523177	-0.0447021
93.6995	-0.0662686	-0.0513783	-0.067576	-0.0439623	-0.0470235	-0.0348738	-0.0429344	-0.0403061
93.8995	-0.0656801	-0.0582173	-0.0362961	-0.0542716	-0.0458677	-0.0438206	-0.0395241	-0.0249995
94.0995	-0.0673223	-0.0367016	-0.037401	-0.0557361	-0.0518246	-0.0415566	-0.0449649	-0.0411477
94.2995	-0.0547729	-0.0585727	-0.0608878	-0.0591208	-0.0478039	-0.0459556	-0.0482569	-0.0337023
94.4995	-0.0625095	-0.0407069	-0.0574949	-0.0484526	-0.047468	-0.0468095	-0.0450043	-0.0354448
94.6995	-0.0676545	-0.0598502	-0.0409504	-0.0315776	-0.0355936	-0.0426588	-0.0400761	-0.0508604
94.8995	-0.071651	-0.0820382	-0.0481177	-0.0574333	-0.0461443	-0.0331658	-0.0405295	-0.0259995
95.0995	-0.0544882	-0.0400538	-0.0559304	-0.0414408	-0.0425879	-0.0328183	-0.0357097	-0.0418408
95.2995	-0.0449005	-0.070656	-0.0466119	-0.0570647	-0.0419853	-0.0358271	-0.0430724	-0.0509693
95.4995	-0.0752677	-0.0498319	-0.0540823	-0.0488115	-0.0466777	-0.0400771	-0.0378485	-0.0382666
95.6995	-0.0764353	-0.0575929	-0.0688863	-0.0516725	-0.0501946	-0.0351717	-0.0496762	-0.0352666
95.8995	-0.0811247	-0.0393718	-0.0384961	-0.0552802	-0.050975	-0.0382599	-0.0430724	-0.0328706
96.0995	-0.0642846	-0.0654788	-0.0499462	-0.0512845	-0.0459961	-0.0310508	-0.0420375	-0.0426229
96.2995	-0.0320094	-0.0401114	-0.0601936	-0.0437878	-0.0498686	-0.0399182	-0.0443932	-0.0396329
96.4995	-0.0669046	-0.0789453	-0.0738535	-0.0510324	-0.0385375	-0.0363434	-0.0417911	-0.0353161
96.6995	-0.0606299	-0.0423206	-0.0444314	-0.0577921	-0.0474977	-0.0333247	-0.0474191	-0.0294054
96.8995	-0.0747456	-0.0537028	-0.0444705	-0.0411207	-0.046164	-0.0338312	-0.0424219	-0.041118
97.0995	-0.0625664	-0.0394102	-0.0590105	-0.0437393	-0.0465493	-0.0399281	-0.0515588	-0.0421279
97.2995	-0.0723344	-0.0636922	-0.0526254	-0.0434483	-0.0527335	-0.0408913	-0.0404802	-0.0384745
97.4995	-0.0881493	-0.0393526	-0.0511783	-0.0506445	-0.0410468	-0.0394118	-0.0401352	-0.0365141
97.6995	-0.07298	-0.0459802	-0.0617092	-0.0512554	-0.0468259	-0.0401863	-0.0454971	-0.0395438
97.8995	-0.0475205	-0.0709922	-0.0430723	-0.0520895	-0.0371446	-0.0367307	-0.0446002	-0.0404051
98.0995	-0.0508904	-0.0502065	-0.0504938	-0.0478513	-0.0511726	-0.0385975	-0.0414067	-0.03892
98.2995	-0.0705593	-0.0692921	-0.0559695	-0.0432738	-0.0532669	-0.0372371	-0.0433188	-0.0442962
98.4995	-0.039651	-0.0428873	-0.0515694	-0.048249	-0.0349317	-0.0396104	-0.0346452	-0.0282767
98.6995	-0.0542793	-0.0546153	-0.0600958	-0.0443018	-0.0452552	-0.0348937	-0.03706	-0.0435734
98.8995	-0.081343	-0.0481126	-0.0541312	-0.0515076	-0.057426	-0.0349532	-0.0443735	-0.033336
99.0995	-0.0460776	-0.0628854	-0.0532414	-0.045	-0.0407504	-0.0354795	-0.0478528	-0.0428605
99.2995	-0.053368	-0.0584574	-0.0543268	-0.0402382	-0.0454132	-0.0360356	-0.0389525	-0.0352369
99.4995	-0.0698568	-0.0713188	-0.0455559	-0.0490539	-0.0440302	-0.0336028	-0.0398593	-0.0396032
99.6995	-0.0522289	-0.0344443	-0.0628141	-0.0458729	-0.0431806	-0.039094	-0.0373557	-0.0393062
99.8995	-0.0789224	-0.0438382	-0.0501124	-0.0510906	-0.0554107	-0.0340198	-0.0374444	-0.0372468
100.1	-0.0648067	-0.0431275	-0.0543659	-0.0413147	-0.0464703	-0.035122	-0.046256	-0.0385438
100.299	-0.0677305	-0.0717702	-0.0513347	-0.0526714	-0.0480311	-0.036125	-0.0353647	-0.0398012
100.499	-0.0639144	-0.0494093	-0.0665298	-0.0342253	-0.0354553	-0.036403	-0.0445903	-0.0231184
100.7	-0.0699328	-0.0776871	-0.053701	-0.0462414	-0.0526051	-0.0377435	-0.0417615	-0.0402467
100.9	-0.0654332	-0.0498703	-0.0564584	-0.0563179	-0.0525754	-0.0404147	-0.0410814	-0.0525633
101.1	-0.0522194	-0.0313803	-0.0470324	-0.0544559	-0.0437536	-0.0347844	-0.0335314	-0.0303558
101.299	-0.097699	-0.0596292	-0.0477364	-0.0433416	-0.0494932	-0.0477131	-0.0436441	-0.0462367
101.499	-0.0592345	-0.0703102	-0.0475115	-0.0400733	-0.0472211	-0.0342184	-0.0464039	-0.0387814
101.7	-0.0845611	-0.0635578	-0.0643004	-0.0423427	-0.0398415	-0.0393522	-0.042688	-0.0422764
101.9	-0.0419198	-0.0570935	-0.0586096	-0.0548826	-0.0431312	-0.0451115	-0.0489666	-0.0327914
102.1	-0.0603546	-0.0461531	-0.0335582	-0.0341089	-0.0489598	-0.0436816	-0.0412293	-0.0389497
102.299	-0.063753	-0.0648737	-0.063567	-0.0439623	-0.0467172	-0.0460846	-0.0475275	-0.0367022
102.499	-0.048147	-0.0674671	-0.0541997	-0.0577921	-0.0532867	-0.047882	-0.0354534	-0.0299202
102.7	-0.0758942	-0.0584382	-0.0638213	-0.0491703	-0.0367692	-0.0452505	-0.0422839	-0.0308509
102.9	-0.0667337	-0.0680338	-0.0706757	-0.0425367	-0.0496118	-0.0414275	-0.0324078	-0.0441674
103.099	-0.0793401	-0.048468	-0.0613963	-0.0483654	-0.0381325	-0.0451612	-0.0455168	-0.0349201
103.299	-0.0529598	-0.0591298	-0.0583749	-0.0520604	-0.0525063	-0.0378329	-0.0455464	-0.0337617
103.499	-0.0719642	-0.047008	-0.0515596	-0.0521865	-0.0348231	-0.0468691	-0.043585	-0.0400091
103.7	-0.0829283	-0.0375756	-0.0551481	-0.0576854	-0.0502243	-0.0458066	-0.0367939	-0.0340389
103.9	-0.0626804	-0.0501393	-0.0493009	-0.0482005	-0.0492265	-0.0408814	-0.0355914	-0.0448506
104.099	-0.0776124	-0.0561137	-0.0532903	-0.0540873	-0.0498489	-0.0498878	-0.0434667	-0.0312271
104.299	-0.0570607	-0.0578331	-0.0510707	-0.0631164	-0.0484757	-0.0440589	-0.0397607	-0.0411279
104.499	-0.0565481	-0.0545	-0.0620514	-0.0528557	-0.0572679	-0.0526483	-0.04118	-0.0397022
104.7	-0.0743089	-0.0435309	-0.0548841	-0.0503438	-0.050165	-0.0486267	-0.0421459	-0.0353755
104.9	-0.0452138	-0.0576602	-0.0496235	-0.0478901	-0.0484362	-0.0524894	-0.0434667	-0.0378606
105.099	-0.084694	-0.0651426	-0.0563313	-0.0443018	-0.036542	-0.0456279	-0.0462758	-0.0349201
105.299	-0.037126	-0.0584286	-0.0513445	-0.0431768	-0.0435165	-0.0556471	-0.03569	-0.0350587
105.499	-0.0767201	-0.0521276	-0.0595678	-0.0435162	-0.0467568	-0.054674	-0.0366362	-0.0327716
105.7	-0.0806311	-0.0565844	-0.0563313	-0.0433513	-0.0426175	-0.0556372	-0.0420277	-0.0412269
105.9	-0.0676356	-0.0724522	-0.051716	-0.0541552	-0.0514196	-0.0503942	-0.0488286	-0.0386032
106.099	-0.0809253	-0.0608491	-0.0512858	-0.0514106	-0.0425385	-0.0477032	-0.0446889	-0.0320489
106.299	-0.0673982	-0.051071	-0.0490173	-0.0533115	-0.0424891	-0.0445654	-0.0391299	-0.0373557
106.499	-0.0864596	-0.0555758	-0.0674978	-0.0527878	-0.0407504	-0.051129	-0.04324	-0.0350686
106.7	-0.0614558	-0.0474306	-0.0591865	-0.044263	-0.0424199	-0.0533235	-0.0289384	-0.0409497
106.9	-0.0873424	-0.0631351	-0.0560086	-0.0503729	-0.0415605	-0.0470379	-0.0352366	-0.0410982
107.099	-0.033794	-0.0468159	-0.0568984	-0.0527878	-0.0452354	-0.0469088	-0.0376021	-0.0430586
107.299	-0.0664964	-0.0664778	-0.0469541	-0.0546014	-0.0533855	-0.0556769	-0.0499029	-0.0312865
107.499	-0.057241	-0.0534051	-0.064183	-0.0531854	-0.0520518	-0.0507616	-0.0345959	-0.0347518
107.7	-0.0716035	-0.044184	-0.0379681	-0.0403449	-0.0437832	-0.0521319	-0.0408449	-0.0356825
107.9	-0.0673887	-0.0847181	-0.0517845	-0.0546692	-0.0497896	-0.0459059	-0.0478626	-0.0410685
108.099	-0.0886809	-0.068418	-0.0532903	-0.0496358	-0.036868	-0.0452406	-0.0400564	-0.02894
108.299	-0.0743184	-0.0403612	-0.0629803	-0.050596	-0.0509355	-0.0635811	-0.0411899	-0.0372666
108.499	-0.0894593	-0.0615503	-0.0618461	-0.0471822	-0.0463023	-0.0461045	-0.0460885	-0.0447516
108.699	-0.0723629	-0.0791567	-0.051188	-0.0456207	-0.0549266	-0.0613866	-0.0400761	-0.0309994
108.899	-0.0704074	-0.0619729	-0.0557837	-0.0461347	-0.0414716	-0.0533732	-0.0272332	-0.0376131
109.099	-0.0809728	-0.0525886	-0.0550699	-0.0532921	-0.0454132	-0.0483884	-0.0449846	-0.0338112
109.299	-0.0590636	-0.0465469	-0.0636746	-0.0498783	-0.0478237	-0.0491431	-0.0286722	-0.0353359
109.499	-0.0454701	-0.0593603	-0.05154	-0.0589753	-0.0302985	-0.0588446	-0.0428753	-0.0426922
109.699	-0.0611425	-0.0628566	-0.0548059	-0.049694	-0.0467963	-0.0477926	-0.0420572	-0.031138
109.899	-0.0624146	-0.0476803	-0.0509534	-0.0368535	-0.0472705	-0.0502353	-0.0516869	-0.0336627
110.099	-0.0672369	-0.0470944	-0.0467684	-0.056124	-0.0552427	-0.0428773	-0.0470347	-0.0383755
110.299	-0.0863457	-0.0532898	-0.0718392	-0.0594311	-0.0422717	-0.0469982	-0.0451916	-0.0348904
110.499	-0.0584846	-0.0557775	-0.0429745	-0.0395108	-0.0533163	-0.0430262	-0.035345	-0.0392864
110.699	-0.0724958	-0.0407742	-0.0502102	-0.0553287	-0.0376287	-0.0539491	-0.0363208	-0.0296628
110.899	-0.0525611	-0.0721064	-0.043346	-0.0368632	-0.0519827	-0.0518539	-0.0324275	-0.0306529
111.099	-0.0695436	-0.0601671	-0.0500342	-0.0556973	-0.0391204	-0.0443866	-0.0432991	-0.0346429
111.299	-0.0966927	-0.0753434	-0.0607412	-0.0613029	-0.0395847	-0.0529363	-0.0458125	-0.028247
111.499	-0.0552381	-0.0598021	-0.0590985	-0.0520507	-0.0482682	-0.0418843	-0.0469164	-0.0427714
111.699	-0.0838871	-0.0529536	-0.0542779	-0.0438072	-0.0488214	-0.0556769	-0.038844	-0.031237
111.899	-0.0821974	-0.0619345	-0.0560086	-0.050082	-0.0479422	-0.0361945	-0.0404506	-0.0358013
112.099	-0.044331	-0.037883	-0.0527232	-0.0539031	-0.0470531	-0.0449526	-0.0451423	-0.0349201
112.299	-0.0406763	-0.058419	-0.0555686	-0.0486466	-0.0442969	-0.0460846	-0.035483	-0.0294153
112.499	-0.0753816	-0.0531553	-0.0525863	-0.0599645	-0.0487819	-0.0469088	-0.0377106	-0.0456328
112.699	-0.0639239	-0.0506099	-0.0707343	-0.0547274	-0.0363345	-0.0375946	-0.0424811	-0.0364547
112.899	-0.0915857	-0.0441744	-0.051452	-0.0475119	-0.0370755	-0.0395607	-0.0372867	-0.0324152
113.099	-0.073616	-0.0399577	-0.0432483	-0.0499171	-0.048041	-0.0428971	-0.0338074	-0.0351181
113.299	-0.0561494	-0.0664682	-0.0430918	-0.0601294	-0.0391401	-0.0428773	-0.043654	-0.0327815
113.499	-0.0734546	-0.0649409	-0.0487142	-0.0493837	-0.0481793	-0.0423113	-0.0379175	-0.0312667
113.699	-0.106337	-0.0653443	-0.0563606	-0.0475895	-0.0377966	-0.0376442	-0.0419587	-0.0355141
113.899	-0.0987527	-0.0543464	-0.0533588	-0.0478416	-0.0436943	-0.042063	-0.0320628	-0.0301182
114.099	-0.0467041	-0.0666218	-0.0476875	-0.0606337	-0.0521408	-0.0384684	-0.0425008	-0.0324647
114.299	-0.0618355	-0.0515801	-0.0576513	-0.0419742	-0.0522988	-0.0311104	-0.0467587	-0.0356924
114.499	-0.0797862	-0.0512151	-0.0428865	-0.0512263	-0.0501946	-0.0374258	-0.0406576	-0.0422764
114.699	-0.0663066	-0.0734223	-0.0512467	-0.0485302	-0.0443068	-0.0439199	-0.0287905	-0.0347518
114.899	-0.0580954	-0.0580732	-0.0612692	-0.0599548	-0.047883	-0.0411892	-0.04461	-0.0350785
115.099	-0.0620159	-0.0482855	-0.0720055	-0.0388804	-0.0405232	-0.0368896	-0.0409435	-0.0376329
115.299	-0.0654427	-0.0728364	-0.0503862	-0.0562113	-0.043477	-0.0313785	-0.0412096	-0.0406725
115.499	-0.0684424	-0.0602056	-0.053349	-0.0530011	-0.0422224	-0.0327885	-0.0394453	-0.02994
115.699	-0.0704834	-0.0426856	-0.0523027	-0.0470076	-0.0408196	-0.0343872	-0.0481091	-0.0290984
115.899	-0.059282	-0.0627798	-0.0623937	-0.0478901	-0.044129	-0.0334935	-0.0378584	-0.0331974
116.099	-0.0848933	-0.0562866	-0.0618363	-0.0508481	-0.0511134	-0.0398189	-0.0357886	-0.0350785
116.299	-0.0815234	-0.0501681	-0.0430234	-0.0501401	-0.0373521	-0.031587	-0.0290566	-0.031138
116.499	-0.0646454	-0.0388723	-0.061103	-0.0491412	-0.0463023	-0.0366711	-0.0295495	-0.0330489
116.699	-0.0451094	-0.0720392	-0.0676347	-0.0334688	-0.0488511	-0.0383195	-0.0503859	-0.0356429
116.899	-0.0627563	-0.0634809	-0.0531241	-0.045194	-0.0521901	-0.0372669	-0.0416137	-0.0396032
117.099	-0.0578676	-0.0479013	-0.0429158	-0.0531466	-0.0484164	-0.0282704	-0.0330583	-0.0289895
117.299	-0.0893169	-0.0721352	-0.0532805	-0.0456013	-0.0411851	-0.035837	-0.0425008	-0.0324944
117.499	-0.0790553	-0.0421765	-0.0523027	-0.0466488	-0.0484263	-0.0365619	-0.0506224	-0.0295242
117.699	-0.0653953	-0.0402075	-0.0451648	-0.0458244	-0.0380436	-0.0350327	-0.0287215	-0.032336
117.899	-0.0783528	-0.050706	-0.0527525	-0.0593729	-0.0460949	-0.0335928	-0.0363307	-0.034633
118.099	-0.055988	-0.0343387	-0.0717512	-0.0608374	-0.039802	-0.0329176	-0.0388638	-0.0367418
118.299	-0.0758942	-0.061022	-0.0486262	-0.0462899	-0.0445143	-0.0397692	-0.030269	-0.0328805
118.499	-0.0718788	-0.0690616	-0.0524787	-0.0448837	-0.0446921	-0.0330368	-0.0390313	-0.0330786
118.699	-0.0623291	-0.0671021	-0.062599	-0.0344192	-0.0466382	-0.0273171	-0.0372966	-0.0253856
118.899	-0.0477199	-0.0450485	-0.065376	-0.0489666	-0.0333017	-0.0266121	-0.0313433	-0.0298014
119.099	-0.0981072	-0.061704	-0.0539161	-0.0515464	-0.0536028	-0.0353206	-0.0447185	-0.0343855
119.299	-0.0458403	-0.0646816	-0.055021	-0.0583352	-0.0441586	-0.0336723	-0.0447283	-0.036326
119.499	-0.0967592	-0.069926	-0.05903	-0.0502565	-0.0349811	-0.0370385	-0.0405788	-0.0291083
119.699	-0.0868108	-0.0634329	-0.0534272	-0.0452619	-0.0370656	-0.0193633	-0.0321023	-0.0402368
119.899	-0.0537857	-0.0648353	-0.0519312	-0.0521186	-0.0514295	-0.0284094	-0.0369319	-0.0306925
120.099	-0.0398219	-0.0399385	-0.0620319	-0.0440496	-0.0499575	-0.0418644	-0.0434076	-0.0349399
120.299	-0.0784383	-0.0537412	-0.0588931	-0.043041	-0.0402861	-0.036254	-0.0308604	-0.0398507
120.499	-0.0844566	-0.0461723	-0.0585509	-0.0424397	-0.0439215	-0.0360455	-0.0406083	-0.0304746
120.699	-0.0513271	-0.042628	-0.0653369	-0.0535054	-0.0526841	-0.0385578	-0.0310279	-0.026643
120.899	-0.050188	-0.057276	-0.061895	-0.0444375	-0.0491573	-0.0360257	-0.0471234	-0.0354151
121.099	-0.0782104	-0.0483623	-0.0594309	-0.0397921	-0.0398613	-0.0370186	-0.0426092	-0.0419398
121.299	-0.0741855	-0.0430026	-0.0581109	-0.0486272	-0.0510244	-0.0378627	-0.0314616	-0.0329894
121.499	-0.0688601	-0.0763615	-0.0477951	-0.0543007	-0.0420149	-0.0386968	-0.0326444	-0.0350092
121.699	-0.0890226	-0.0740275	-0.0552264	-0.0501401	-0.0277992	-0.031438	-0.0334329	-0.0333558
121.899	-0.0501785	-0.0555278	-0.0404517	-0.0443309	-0.0427657	-0.041924	-0.0403028	-0.0231184
122.099	-0.0708441	-0.0675055	-0.0445781	-0.0587522	-0.0413728	-0.0425297	-0.0452014	-0.0266232
122.299	-0.0988571	-0.0758909	-0.0586487	-0.0407134	-0.0490783	-0.0399778	-0.0347931	-0.0320687
122.499	-0.0743944	-0.0381135	-0.0513836	-0.0434095	-0.041679	-0.0398189	-0.0391496	-0.02595
122.699	-0.042964	-0.0696475	-0.0522245	-0.0491412	-0.0454231	-0.0325899	-0.0300817	-0.0335142
122.899	-0.0610666	-0.0569494	-0.0538379	-0.0466391	-0.0439018	-0.0441582	-0.0425993	-0.0402566
123.099	-0.0549913	-0.0596484	-0.0573873	-0.0510033	-0.0548772	-0.035837	-0.0318559	-0.0403754
123.299	-0.0548299	-0.0434156	-0.0556957	-0.0411401	-0.0455911	-0.0321431	-0.0280907	-0.0336924
123.499	-0.0653098	-0.0674191	-0.0650728	-0.0523513	-0.0428447	-0.0430461	-0.0313433	-0.028148
123.699	-0.093076	-0.0390645	-0.0531534	-0.0381337	-0.0490289	-0.0414871	-0.0392482	-0.0380884
123.899	-0.0789509	-0.0738162	-0.0527819	-0.0426337	-0.0431213	-0.0460251	-0.0374937	-0.038227
124.099	-0.100889	-0.050658	-0.0602718	-0.0579085	-0.0402071	-0.0399281	-0.0360645	-0.0392864
124.299	-0.0574214	-0.055086	-0.0611127	-0.0368632	-0.0406911	-0.0477926	-0.0468967	-0.0235144
124.499	-0.029902	-0.0734223	-0.0524983	-0.048249	-0.0477447	-0.0419141	-0.0434765	-0.0316231
124.699	-0.0776693	-0.0560369	-0.0517454	-0.0559979	-0.0445143	-0.0425297	-0.0251338	-0.0279202
124.899	-0.0922407	-0.0536068	-0.0548841	-0.0506348	-0.039723	-0.0502353	-0.0387159	-0.0343558
125.099	-0.0459827	-0.0541062	-0.0498191	-0.0551057	-0.0460257	-0.045896	-0.0338074	-0.0312469
125.299	-0.0704074	-0.0526366	-0.0580229	-0.0453783	-0.0488906	-0.0492721	-0.0440975	-0.0267816
125.499	-0.0864216	-0.0604745	-0.0616603	-0.0471725	-0.0385375	-0.0424304	-0.0286821	-0.029643
125.699	-0.0506056	-0.0499184	-0.0622177	-0.0365819	-0.0440104	-0.0449129	-0.0471333	-0.0356528
125.899	-0.0611141	-0.0513303	-0.0522343	-0.0552317	-0.0492067	-0.0506027	-0.034389	-0.0388705
126.099	-0.0943385	-0.0834982	-0.046299	-0.0500432	-0.0430719	-0.0450619	-0.030476	-0.0269302
126.299	-0.0496659	-0.0215541	-0.0579838	-0.0349914	-0.0440598	-0.0510099	-0.0411307	-0.02894
126.499	-0.0779921	-0.0737489	-0.0582478	-0.0491412	-0.0457392	-0.0488749	-0.0323782	-0.0361181
126.699	-0.100129	-0.063894	-0.0603109	-0.0497522	-0.0417778	-0.0451016	-0.0456548	-0.0241777
126.899	-0.0672369	-0.0615119	-0.063039	-0.0463675	-0.0349614	-0.045896	-0.0401944	-0.037425
127.099	-0.0612565	-0.0490539	-0.0562922	-0.055222	-0.0382115	-0.0503644	-0.0274205	-0.0353854
127.299	-0.090513	-0.0516665	-0.0597731	-0.0505669	-0.035238	-0.0459059	-0.0367545	-0.0368112
127.499	-0.0505202	-0.0475363	-0.0501124	-0.0546983	-0.0567344	-0.0496892	-0.0396326	-0.0333162
127.699	-0.0677305	-0.0663145	-0.0444607	-0.0492576	-0.0373224	-0.0396997	-0.0348621	-0.0257817
127.899	-0.0486312	-0.068101	-0.0645057	-0.0372996	-0.0475668	-0.0553592	-0.0379767	-0.0231085
128.099	-0.0708916	-0.0810105	-0.05991	-0.0523901	-0.0398415	-0.0459158	-0.0338469	-0.0322667
128.299	-0.0908642	-0.0481606	-0.0594211	-0.0546498	-0.0472705	-0.0516652	-0.0370995	-0.0264747
128.499	-0.0889847	-0.0641917	-0.0598709	-0.0446606	-0.0367692	-0.0473557	-0.0261293	-0.0339399
128.7	-0.0528554	-0.034281	-0.0391513	-0.04243	-0.0480015	-0.047733	-0.0371192	-0.0446526
128.9	-0.0686133	-0.0647968	-0.0580718	-0.0414602	-0.0493747	-0.0485274	-0.0377697	-0.0356726
129.099	-0.0844566	-0.0517914	-0.0500831	-0.0376681	-0.043635	-0.0411296	-0.0403619	-0.0276727
129.299	-0.0313924	-0.0603688	-0.0499853	-0.0516822	-0.0381621	-0.046889	-0.0328612	-0.026247
129.499	-0.0673982	-0.0623475	-0.0658844	-0.0549214	-0.0331437	-0.0494906	-0.0327626	-0.0312568
129.7	-0.0765777	-0.0482951	-0.0636941	-0.0431962	-0.040701	-0.047882	-0.0393566	-0.0277222
129.9	-0.0967497	-0.0725963	-0.048196	-0.0566865	-0.049997	-0.0464123	-0.0334723	-0.0331776
130.099	-0.0533775	-0.0570358	-0.0523125	-0.0540873	-0.0459072	-0.0454293	-0.0400071	-0.0254351
130.299	-0.0687272	-0.0528768	-0.0626577	-0.0537964	-0.0450576	-0.0442575	-0.0398691	-0.0299499
130.499	-0.0651295	-0.0867352	-0.0562531	-0.0514203	-0.0523482	-0.0455683	-0.0364884	-0.0240688
130.7	-0.0558646	-0.0661992	-0.040002	-0.0481617	-0.0338451	-0.0486068	-0.040835	-0.0326627
130.9	-0.0783528	-0.051119	-0.0617483	-0.0441757	-0.0410073	-0.0446249	-0.0333442	-0.0319895
131.099	-0.0785712	-0.047834	-0.0489586	-0.0470755	-0.0472013	-0.0436717	-0.0247593	-0.0377913
131.299	-0.0793021	-0.0678321	-0.0571722	-0.0457565	-0.0355936	-0.0392628	-0.0382527	-0.0388903
131.499	-0.0728945	-0.0252425	-0.043258	-0.0474828	-0.0354652	-0.0355689	-0.0367742	-0.0226233
131.7	-0.10049	-0.0703679	-0.0570842	-0.0491897	-0.0399107	-0.0427383	-0.0326838	-0.034128
131.9	-0.076179	-0.0515128	-0.0585705	-0.0520798	-0.0412641	-0.043066	-0.0328612	-0.0272074
132.099	-0.0827479	-0.0368072	-0.0502298	-0.0561628	-0.0439907	-0.0394118	-0.0358773	-0.0183561
132.299	-0.0515264	-0.0599558	-0.0555686	-0.0446412	-0.038577	-0.0421623	-0.0360843	-0.0303558
132.499	-0.0640758	-0.0471328	-0.0512271	-0.0510033	-0.0370261	-0.0371179	-0.0227978	-0.0366824
132.7	-0.0883392	-0.0839977	-0.0521854	-0.0486854	-0.0389623	-0.040504	-0.0422149	-0.0310786
132.9	-0.0785901	-0.047104	-0.0652782	-0.0510615	-0.0437733	-0.0399976	-0.0216644	-0.0289895
133.099	-0.0691639	-0.0519739	-0.0535641	-0.0461541	-0.0471816	-0.039094	-0.0439398	-0.0269104
133.299	-0.0731698	-0.061387	-0.0535445	-0.0397145	-0.0359097	-0.0449725	-0.0287905	-0.0272965
133.499	-0.0761695	-0.0751513	-0.0476679	-0.0500916	-0.0377275	-0.0363434	-0.0399184	-0.0374745
133.7	-0.0767106	-0.0428681	-0.0582087	-0.0467069	-0.0455911	-0.0319345	-0.0347931	-0.0253262
133.9	-0.0497038	-0.0492652	-0.0529187	-0.0454753	-0.0363839	-0.041358	-0.0356309	-0.0336033
134.099	-0.0739672	-0.0374027	-0.0497507	-0.0440884	-0.0514394	-0.0307231	-0.0331372	-0.037029
134.299	-0.0898675	-0.057372	-0.0506502	-0.0514009	-0.045354	-0.031438	-0.0419389	-0.0304944
134.499	-0.0740906	-0.0520027	-0.0439523	-0.0442533	-0.0432102	-0.0377137	-0.031501	-0.0360587
134.7	-0.0626329	-0.0591202	-0.0627848	-0.0562695	-0.0369174	-0.0253709	-0.0418897	-0.0214352
134.9	-0.0664585	-0.0586687	-0.0541312	-0.0542231	-0.0449489	-0.0422815	-0.035828	-0.0289499
135.099	-0.08664	-0.0525598	-0.0518236	-0.0392296	-0.0417383	-0.0321431	-0.0317179	-0.0303261
135.299	-0.0713187	-0.0912881	-0.0419087	-0.027611	-0.0397526	-0.0267412	-0.0290764	-0.0257322
135.499	-0.0490868	-0.0622515	-0.0558717	-0.0466003	-0.0389129	-0.0390344	-0.0319741	-0.0295737
135.7	-0.0639524	-0.0318605	-0.061719	-0.0521283	-0.0464505	-0.0319544	-0.0340144	-0.0210392
135.9	-0.07167	-0.0766497	-0.0590398	-0.0430992	-0.0334499	-0.0293826	-0.0263757	-0.0289994
136.099	-0.0758657	-0.048564	-0.0523516	-0.0410334	-0.0427756	-0.0301571	-0.0289876	-0.0274252
136.299	-0.101192	-0.0783114	-0.052469	-0.0429052	-0.0537411	-0.0277838	-0.033906	-0.028841
136.499	-0.0623766	-0.0321103	-0.0576415	-0.0512263	-0.0319384	-0.0305444	-0.0421262	-0.0322865
136.7	-0.0824347	-0.0336663	-0.0474822	-0.0511488	-0.0461344	-0.033573	-0.0388638	-0.0276727
136.9	-0.0657845	-0.0480838	-0.0514031	-0.0378912	-0.0385079	-0.0326296	-0.0303675	-0.0273955
137.099	-0.0701796	-0.0548554	-0.0571331	-0.0496067	-0.0335882	-0.0309416	-0.0355914	-0.0320786
137.299	-0.0962561	-0.0521756	-0.0535641	-0.0467845	-0.0435461	-0.0331658	-0.0349113	-0.0262173
137.499	-0.0656231	-0.0488426	-0.0594994	-0.0429731	-0.0345959	-0.0325899	-0.0327134	-0.0269302
137.7	-0.0737014	-0.0712804	-0.0494378	-0.0466391	-0.0482584	-0.0283697	-0.0238525	-0.0331083
137.9	-0.0541084	-0.0540198	-0.0472377	-0.0552511	-0.0461146	-0.0251127	-0.0342214	-0.0280688
138.099	-0.0767201	-0.0409759	-0.0486457	-0.0555033	-0.0466283	-0.0382797	-0.0294115	-0.0309697
138.299	-0.0557412	-0.0840937	-0.0582771	-0.0503632	-0.0325312	-0.0295514	-0.0422938	-0.0267123
138.499	-0.0878645	-0.053722	-0.0533588	-0.0308115	-0.0300614	-0.0262149	-0.0281696	-0.0230391
138.7	-0.0764638	-0.0345212	-0.0542192	-0.0413535	-0.0467765	-0.029313	-0.0377697	-0.0294054
138.9	-0.0432583	-0.0499952	-0.051716	-0.0495679	-0.0376484	-0.0272178	-0.0444918	-0.0393161
139.099	-0.0676356	-0.0489866	-0.0540823	-0.0444763	-0.0399502	-0.030167	-0.0323388	-0.0293361
139.299	-0.087219	-0.0340313	-0.0346436	-0.0410334	-0.0287476	-0.0290449	-0.0355323	-0.0246035
139.499	-0.0276997	-0.0567669	-0.0590691	-0.0381628	-0.0401577	-0.0227395	-0.0259913	-0.0227322
139.7	-0.0551621	-0.0716262	-0.047267	-0.0439817	-0.0412246	-0.0245963	-0.0365179	-0.0306133
139.9	-0.0894878	-0.0683316	-0.0543268	-0.0483944	-0.0453638	-0.0323417	-0.0362912	-0.0269698
140.099	-0.0492577	-0.0548939	-0.0401682	-0.0512457	-0.0385277	-0.0241098	-0.0326641	-0.0321281
140.299	-0.0935412	-0.068466	-0.0430527	-0.0388513	-0.0418371	-0.0305245	-0.0295199	-0.0186729
140.499	-0.0375057	-0.0419076	-0.0550797	-0.04468	-0.0392192	-0.0401366	-0.029648	-0.0271777
140.7	-0.0694676	-0.0638844	-0.0552068	-0.0460378	-0.0374509	-0.0356285	-0.0311758	-0.0335043
140.9	-0.0588073	-0.0591106	-0.0632541	-0.0446703	-0.0385573	-0.0302663	-0.0373754	-0.0263955
141.099	-0.0634398	-0.0546922	-0.0547081	-0.0478029	-0.0476656	-0.036115	-0.0269375	-0.0270292
141.299	-0.0567284	-0.062482	-0.0697761	-0.0384828	-0.031237	-0.0334042	-0.0414757	-0.0258312
141.499	-0.0549343	-0.0527999	-0.0492422	-0.0485981	-0.0488313	-0.0343078	-0.0218418	-0.0312073
141.7	-0.0322277	-0.051484	-0.044715	-0.0501207	-0.0318396	-0.0392827	-0.033354	-0.025049
141.9	-0.0584466	-0.0395063	-0.0449888	-0.045388	-0.0435461	-0.0204556	-0.0408547	-0.0313558
142.099	-0.0392713	-0.0659975	-0.056478	-0.0441175	-0.0402466	-0.0349334	-0.0351183	-0.0252569
142.299	-0.0756284	-0.0551244	-0.0713601	-0.0400927	-0.0512517	-0.0342979	-0.0267404	-0.0319202
142.499	-0.0779826	-0.0693593	-0.0485675	-0.046222	-0.0310395	-0.0357377	-0.028278	-0.0290291
142.7	-0.0549913	-0.0523869	-0.0522636	-0.0360776	-0.0319187	-0.0344766	-0.031708	-0.0269203
142.9	-0.0879025	-0.0574104	-0.0478733	-0.0469397	-0.0441191	-0.0377932	-0.0395241	-0.0276826
143.099	-0.0842478	-0.0535299	-0.0550504	-0.0471628	-0.0368384	-0.038528	-0.0216052	-0.0330984
143.299	-0.0620823	-0.0345596	-0.0567615	-0.0442242	-0.0339241	-0.0316466	-0.0362518	-0.0303954
143.499	-0.0873614	-0.0695899	-0.0682018	-0.0367953	-0.0391006	-0.0364427	-0.0329302	-0.0328013
143.7	-0.0827574	-0.0495438	-0.0599883	-0.0497813	-0.0371841	-0.0408814	-0.0301507	-0.0231976
143.9	-0.100803	-0.0678897	-0.0502493	-0.0449322	-0.0336672	-0.0417056	-0.0294608	-0.0215738
144.099	-0.0811627	-0.0328979	-0.0409798	-0.0498686	-0.0395155	-0.0348539	-0.0357787	-0.0307915
144.299	-0.0729515	-0.0653059	-0.0475506	-0.0415863	-0.0340624	-0.0411693	-0.0287905	-0.0252767
144.499	-0.0542224	-0.0212179	-0.0591962	-0.0577533	-0.0400292	-0.0425099	-0.0312349	-0.0370785
144.7	-0.0536338	-0.0643454	-0.0571722	-0.0361843	-0.0342402	-0.0500765	-0.0316193	-0.023554
144.9	-0.0645694	-0.0575353	-0.0452137	-0.0475895	-0.0488116	-0.0345759	-0.0386568	-0.0236332
145.099	-0.0681102	-0.0533474	-0.0558424	-0.0352727	-0.0371644	-0.043483	-0.0357294	-0.0237916
145.299	-0.0697429	-0.0648641	-0.0566148	-0.050499	-0.0408887	-0.0423113	-0.0273515	-0.0243064
145.499	-0.0634777	-0.0651715	-0.0601056	-0.0393362	-0.0453638	-0.0421325	-0.0178795	-0.0296331
145.7	-0.0546305	-0.0615695	-0.0561259	-0.0510033	-0.0490091	-0.0394415	-0.0403619	-0.0210986
145.9	-0.107144	-0.048468	-0.0443238	-0.0408492	-0.0379744	-0.038389	-0.0208956	-0.0281282
146.099	-0.063848	-0.0556335	-0.0428474	-0.0427985	-0.047962	-0.0402955	-0.0297762	-0.0285143
146.299	-0.084637	-0.0465757	-0.0470226	-0.0353503	-0.0415012	-0.0450519	-0.0402732	-0.0285341
146.499	-0.0140967	-0.0458746	-0.0690232	-0.0537479	-0.0411258	-0.0350029	-0.0316587	-0.0271777
146.7	-0.0760461	-0.0623763	-0.054493	-0.042721	-0.0367791	-0.0463925	-0.0405196	-0.0195937
146.9	-0.0735875	-0.0464893	-0.05859	-0.0460669	-0.0341118	-0.0460549	-0.0230442	-0.028841
147.099	-0.0954967	-0.0753722	-0.0632932	-0.0352436	-0.0379053	-0.0419339	-0.0234976	-0.0239896
147.299	-0.0734166	-0.0628182	-0.0434145	-0.0435453	-0.047389	-0.0368598	-0.0320136	-0.0226134
147.499	-0.0676925	-0.0467871	-0.0574753	-0.0380076	-0.0376879	-0.0446945	-0.0277457	-0.0384844
147.7	-0.0460207	-0.0662857	-0.0486457	-0.0558718	-0.0447909	-0.0393621	-0.0444326	-0.0241282
147.9	-0.0503398	-0.039343	-0.0539357	-0.0573363	-0.0355245	-0.0429766	-0.0313729	-0.0202372
148.099	-0.0901997	-0.0538565	-0.0575926	-0.047541	-0.0287179	-0.0470677	-0.0295987	-0.0280688
148.299	-0.0752582	-0.0650754	-0.0432385	-0.0393072	-0.036542	-0.0403551	-0.0245523	-0.0268014
148.499	-0.0798906	-0.0424839	-0.0522636	-0.0551832	-0.0418371	-0.0419538	-0.0306435	-0.037029
148.7	-0.0801754	-0.0598213	-0.0528894	-0.0353018	-0.0342402	-0.0484182	-0.0211715	-0.0181284
148.9	-0.0543078	-0.0604361	-0.0498778	-0.043846	-0.0353467	-0.0529164	-0.0246016	-0.0312073
149.099	-0.0714421	-0.0505139	-0.05859	-0.0310248	-0.0372138	-0.0416559	-0.0340538	-0.0244649
149.299	-0.0658035	-0.0783978	-0.0507969	-0.0456401	-0.0432794	-0.0333744	-0.0300029	-0.0307717
149.499	-0.0855863	-0.04331	-0.0490564	-0.0510227	-0.0383301	-0.0417552	-0.0406675	-0.0309202
149.7	-0.0919369	-0.0366439	-0.0572309	-0.0431671	-0.0288463	-0.0433539	-0.0279922	-0.030138
149.9	-0.0870102	-0.0655268	-0.0534663	-0.0530787	-0.0429534	-0.0364427	-0.0316489	-0.0282767
150.139	-0.043021	-0.0657766	-0.055373	-0.0400054	-0.0332326	-0.0403253	-0.0320234	-0.0230589
150.419	-0.0634493	-0.0516089	-0.0535934	-0.0380561	-0.0394365	-0.0384088	-0.0359857	-0.0175244
150.7	-0.0845041	-0.0467871	-0.0368143	-0.0497813	-0.0448699	-0.0376542	-0.0315897	-0.0264648
150.98	-0.0530168	-0.0359043	-0.0422118	-0.0490248	-0.0357319	-0.0388557	-0.0308505	-0.0286727
151.259	-0.0797008	-0.0676688	-0.0390339	-0.0536897	-0.0349317	-0.0383592	-0.0323585	-0.0246728
151.54	-0.0769384	-0.0490923	-0.0632932	-0.0372511	-0.0335882	-0.035122	-0.0297269	-0.0212372
151.82	-0.0665724	-0.0582365	-0.0483817	-0.0464936	-0.0344773	-0.0318253	-0.034182	-0.0282767
152.1	-0.0855103	-0.0532129	-0.0513347	-0.049374	-0.0342797	-0.043344	-0.0208857	-0.0226926
152.38	-0.0660977	-0.0547498	-0.0564095	-0.0470852	-0.0352577	-0.0362143	-0.0325852	-0.0218313
152.66	-0.0669141	-0.045913	-0.0368436	-0.0308212	-0.0337463	-0.0361845	-0.0388342	-0.0197521
152.94	-0.0745557	-0.0574585	-0.0554513	-0.0510906	-0.0394859	-0.0289655	-0.01853	-0.0298905
153.219	-0.0609717	-0.0772932	-0.0527427	-0.0459117	-0.0400292	-0.0376939	-0.0305745	-0.0247025
153.499	-0.0522574	-0.0374412	-0.0527525	-0.0355927	-0.0415605	-0.033007	-0.0285638	-0.0191382
153.78	-0.0683095	-0.0458073	-0.0476875	-0.044166	-0.0390315	-0.0307231	-0.0363109	-0.0294648
154.06	-0.0677115	-0.0516377	-0.048636	-0.0482781	-0.0440104	-0.0349731	-0.0319544	-0.0242767
154.339	-0.0570417	-0.0600134	-0.051716	-0.0352533	-0.0364926	-0.0272774	-0.0283273	-0.0332766
154.619	-0.0656421	-0.0485832	-0.0509925	-0.052972	-0.0412937	-0.0255794	-0.0255478	-0.0285836
154.9	-0.0445303	-0.0583133	-0.0558228	-0.0390938	-0.0415506	-0.0266916	-0.0371783	-0.0230094
155.179	-0.0847224	-0.0604553	-0.0380855	-0.0461057	-0.0292613	-0.0249638	-0.0231724	-0.0287123
155.459	-0.04491	-0.0466334	-0.0498582	-0.0412856	-0.029528	-0.0339602	-0.030614	-0.0222966
155.739	-0.0811057	-0.0440496	-0.0523027	-0.0363977	-0.0322644	-0.0267611	-0.0314419	-0.0216728
156.02	-0.0827669	-0.036106	-0.0617385	-0.0427113	-0.0381424	-0.0232657	-0.031294	-0.0248609
156.299	-0.0697145	-0.0560753	-0.0407744	-0.0462899	-0.0280066	-0.0259567	-0.0288201	-0.0226728
156.579	-0.0577157	-0.0577658	-0.0555588	-0.0466391	-0.040948	-0.0263539	-0.0249761	-0.0264054
156.859	-0.0704454	-0.0565844	-0.0509045	-0.0349623	-0.0397823	-0.0234147	-0.0283568	-0.0225045
157.139	-0.0883392	-0.0517145	-0.0426811	-0.0421488	-0.032057	-0.0289655	-0.0267305	-0.0223065
157.419	-0.0532541	-0.0509941	-0.0475702	-0.0462705	-0.0386067	-0.0291442	-0.0258237	-0.0230887
157.7	-0.0606204	-0.0617904	-0.0495844	-0.0356218	-0.0388339	-0.0257681	-0.02608	-0.0263361
157.98	-0.0705024	-0.0572856	-0.0421629	-0.04661	-0.0334005	-0.0249141	-0.0325261	-0.023554
158.259	-0.0504158	-0.0596581	-0.0559108	-0.0431089	-0.041274	-0.0200981	-0.0309491	-0.026049
158.54	-0.0706068	-0.0571511	-0.0542583	-0.0430216	-0.0390907	-0.0229182	-0.022926	-0.0199006
158.82	-0.0547729	-0.0451542	-0.0512565	-0.0416638	-0.0365222	-0.0273668	-0.0314813	-0.0208115
159.1	-0.0519726	-0.0548266	-0.0537108	-0.0372608	-0.0300417	-0.0242687	-0.0153661	-0.0212966
159.38	-0.0430589	-0.0718375	-0.0468368	-0.0390065	-0.0361468	-0.0186186	-0.0228274	-0.0278707
159.66	-0.0443499	-0.0372779	-0.0486164	-0.0389095	-0.0193626	-0.0237523	-0.0365869	-0.0227223
159.94	-0.0856907	-0.047104	-0.0539161	-0.0365819	-0.0430423	-0.0220146	-0.0315207	-0.0151878
160.219	-0.0795679	-0.0489002	-0.0387797	-0.0448837	-0.0296663	-0.026632	-0.028485	-0.0224352
160.499	-0.0330726	-0.0588224	-0.0563313	-0.0457759	-0.0372039	-0.0313487	-0.0291552	-0.0299499
160.78	-0.0705688	-0.0325041	-0.0469933	-0.0406358	-0.035238	-0.0271384	-0.0225613	-0.0233659
161.06	-0.0648162	-0.0554029	-0.0507969	-0.0349526	-0.0412345	-0.0217365	-0.0303971	-0.021752
161.339	-0.0692208	-0.0493324	-0.0419478	-0.0396563	-0.0382016	-0.0285087	-0.0314616	-0.0275143
161.619	-0.0710624	-0.0505427	-0.0462208	-0.0484914	-0.0366605	-0.0296308	-0.0258927	-0.0306232
161.9	-0.064389	-0.0503602	-0.044803	-0.036	-0.0362654	-0.0352809	-0.0316982	-0.0240985
162.179	-0.08458	-0.0590529	-0.0505427	-0.0367662	-0.0306937	-0.0270192	-0.0328514	-0.0221976
162.459	-0.061133	-0.0463452	-0.060174	-0.0384925	-0.0380041	-0.0275654	-0.0206886	-0.0257916
162.739	-0.0789224	-0.0564403	-0.0554513	-0.0252543	-0.0329856	-0.0317955	-0.0225219	-0.0180689
163.02	-0.0642656	-0.0388339	-0.0439816	-0.0440496	-0.0276806	-0.0268306	-0.0234484	-0.0239203
163.299	-0.0620443	-0.0738738	-0.0469737	-0.0427113	-0.0476261	-0.0249638	-0.0320826	-0.0247322
163.579	-0.0633733	-0.0591298	-0.055109	-0.0338664	-0.0274732	-0.0313387	-0.0223937	-0.0186432
163.859	-0.0737868	-0.050802	-0.0491933	-0.0519731	-0.0424594	-0.0365023	-0.026494	-0.0227817
164.139	-0.0587219	-0.0438959	-0.0539846	-0.0401897	-0.0257147	-0.0378031	-0.0265038	-0.0215936
164.419	-0.0858711	-0.0448468	-0.0522538	-0.0320528	-0.028629	-0.0361051	-0.0263658	-0.01996
164.7	-0.0412268	-0.0496494	-0.038457	-0.0404806	-0.0330251	-0.0339305	-0.026011	-0.0213758
164.98	-0.0739482	-0.0496398	-0.0541312	-0.0453686	-0.0338055	-0.0351618	-0.0294608	-0.0265935
165.259	-0.0379803	-0.072337	-0.044891	-0.0393072	-0.0334005	-0.0476933	-0.0287905	-0.0229797
165.54	-0.081343	-0.0385362	-0.0417327	-0.0369311	-0.0361172	-0.0347944	-0.0264546	-0.0260787
165.82	-0.0693158	-0.0553933	-0.0491738	-0.0375906	-0.0371051	-0.036542	-0.036922	-0.0310885
166.1	-0.0636961	-0.064624	-0.0534468	-0.0451746	-0.0381127	-0.0402558	-0.0278049	-0.0247124
166.38	-0.0374772	-0.033042	-0.0435905	-0.0466876	-0.040454	-0.0370385	-0.0247987	-0.0198412
166.66	-0.0702366	-0.0520795	-0.058502	-0.0382209	-0.0295971	-0.0325701	-0.0251239	-0.015772
166.94	-0.0500171	-0.0567092	-0.0365992	-0.0519731	-0.0356529	-0.0377137	-0.0177711	-0.0168512
167.219	-0.0512132	-0.0479685	-0.0523223	-0.0342446	-0.0299627	-0.0356483	-0.0278739	-0.0285539
167.499	-0.076777	-0.0537797	-0.0515303	-0.0314515	-0.0387845	-0.0379123	-0.0232118	-0.0197125
167.78	-0.063848	-0.058102	-0.0445781	-0.0507123	-0.026752	-0.0369988	-0.0313433	-0.016267
168.06	-0.0661832	-0.0581404	-0.0525374	-0.0363492	-0.0317804	-0.0382003	-0.0263461	-0.0216134
168.339	-0.0723439	-0.0376237	-0.0530459	-0.0361843	-0.0337957	-0.0401664	-0.0256069	-0.0287519
168.619	-0.0554564	-0.0537316	-0.0483622	-0.048152	-0.0344674	-0.0450221	-0.0285244	-0.0174749
168.9	-0.0555513	-0.0598886	-0.0576513	-0.0404903	-0.0353269	-0.0366413	-0.0214968	-0.0169997
169.179	-0.0700372	-0.0419364	-0.0373228	-0.052138	-0.0239859	-0.0384188	-0.0314517	-0.0238213
169.459	-0.0754006	-0.0663433	-0.0567126	-0.0430507	-0.0420939	-0.0385677	-0.0284554	-0.0230193
169.739	-0.0634777	-0.0334934	-0.0458003	-0.0440011	-0.0428151	-0.0344369	-0.0186384	-0.0259005
170.02	-0.0765302	-0.0443954	-0.0502591	-0.0322662	-0.0340723	-0.033424	-0.033423	-0.0140591
170.299	-0.0854439	-0.0351263	-0.0580424	-0.0372996	-0.0251714	-0.0307032	-0.0217136	-0.0238609
170.579	-0.0682526	-0.0469792	-0.0386233	-0.0376197	-0.0333215	-0.0347646	-0.0227584	-0.0242668
170.859	-0.0919654	-0.0685333	-0.0473942	-0.044874	-0.0320471	-0.0375251	-0.0310673	-0.0162076
171.139	-0.0473971	-0.0425223	-0.04934	-0.0375712	-0.0315334	-0.0303358	-0.0285145	-0.0214946
171.419	-0.0447866	-0.0578907	-0.0358561	-0.034264	-0.0296169	-0.0354001	-0.0180766	-0.022851
171.7	-0.0772232	-0.0570454	-0.0452919	-0.0357964	-0.0434375	-0.0298393	-0.0327331	-0.0142373
171.98	-0.0498272	-0.0457593	-0.0517649	-0.0385895	-0.0346057	-0.0353604	-0.0267798	-0.0320588
172.259	-0.0684519	-0.052627	-0.046035	-0.0453589	-0.0216446	-0.0292435	-0.0260997	-0.0237619
172.54	-0.0849218	-0.043089	-0.0369512	-0.0369311	-0.0312667	-0.0241892	-0.0302887	-0.0168809
172.82	-0.0685753	-0.0472385	-0.0479026	-0.036902	-0.0389129	-0.0330963	-0.0226007	-0.0200887
173.1	-0.0444259	-0.0454039	-0.0453603	-0.0375033	-0.0356924	-0.0299486	-0.0227584	-0.0204847
173.38	-0.0682146	-0.047373	-0.0388873	-0.0374839	-0.0320965	-0.0296507	-0.0283076	-0.0260193
173.66	-0.0686608	-0.0414369	-0.0488609	-0.0375227	-0.0343686	-0.0248446	-0.0257055	-0.0173957
173.94	-0.0548584	-0.0411776	-0.0497018	-0.0416056	-0.0351886	-0.0266816	-0.0201563	-0.0217124
174.22	-0.0658604	-0.0485544	-0.0540921	-0.0336143	-0.0260605	-0.0254702	-0.0270854	-0.0160888
174.499	-0.0850357	-0.0344443	-0.0444412	-0.0430798	-0.0290044	-0.0253014	-0.02128	-0.0198016
174.78	-0.0413218	-0.0600615	-0.0410873	-0.0464645	-0.0258728	-0.027903	-0.0282977	-0.0183264
175.06	-0.0497703	-0.0698012	-0.0461426	-0.0337888	-0.0388043	-0.0257581	-0.020866	-0.0173462
175.339	-0.0685089	-0.0620401	-0.0526645	-0.0361358	-0.0371347	-0.0142593	-0.0282583	-0.0235144
175.619	-0.0663825	-0.0540006	-0.0515889	-0.041208	-0.0196886	-0.0193732	-0.0206984	-0.0185046
175.899	-0.0614273	-0.0380655	-0.0563313	-0.0356994	-0.0336574	-0.0237622	-0.0224726	-0.0196729
176.179	-0.0591776	-0.024599	-0.0364232	-0.033847	-0.0272163	-0.0184299	-0.0211321	-0.0204451
176.459	-0.0544597	-0.0416771	-0.0306248	-0.0366692	-0.0316717	-0.0229877	-0.0329598	-0.0209699
176.739	-0.0579625	-0.050437	-0.0545615	-0.0347975	-0.0309505	-0.0232558	-0.0268291	-0.0178808
177.02	-0.0666578	-0.0641725	-0.0466999	-0.0392102	-0.0299429	-0.0246857	-0.0146466	-0.021554
177.299	-0.0620918	-0.0515801	-0.0481079	-0.0344871	-0.0355442	-0.0193931	-0.0235962	-0.0271183
177.579	-0.0573644	-0.0517722	-0.0376357	-0.0352436	-0.0264161	-0.0189959	-0.0309195	-0.0176432
177.859	-0.0686038	-0.0343195	-0.0504449	-0.0374257	-0.0320471	-0.0225508	-0.0251535	-0.0155541
178.139	-0.0567284	-0.0532994	-0.040794	-0.0533891	-0.0399008	-0.0178738	-0.0296382	-0.0246035
178.419	-0.0612754	-0.0458361	-0.0486555	-0.0308406	-0.0258432	-0.0249737	-0.0171206	-0.0210788
178.7	-0.0486691	-0.0626261	-0.0322382	-0.0342834	-0.0261889	-0.0229976	-0.0202056	-0.0160492
178.98	-0.0726382	-0.037931	-0.0443141	-0.0353793	-0.0327189	-0.0157091	-0.0308012	-0.0203362
179.259	-0.0547634	-0.0392662	-0.0492618	-0.0477932	-0.0316519	-0.0193136	-0.015583	-0.015069
179.54	-0.0512986	-0.0484295	-0.0390046	-0.030763	-0.0271472	-0.0255794	-0.0217531	-0.0187719
179.82	-0.04229	-0.0471617	-0.0532219	-0.0395108	-0.0274929	-0.0151431	-0.0249958	-0.0145839
180.1	-0.0726572	-0.039708	-0.0431603	-0.028736	-0.034092	-0.0209223	-0.0178894	-0.0270787
180.38	-0.0587504	-0.0537604	-0.0480591	-0.0396854	-0.031484	-0.0230076	-0.0242862	-0.0209897
180.66	-0.0500456	-0.03528	-0.0461817	-0.0346714	-0.0285006	-0.021677	-0.0177809	-0.0198511
180.94	-0.0643511	-0.0467198	-0.0406082	-0.0416056	-0.0303677	-0.0236828	-0.0246213	-0.0110691
181.22	-0.0610381	-0.0460282	-0.0505427	-0.036291	-0.0279177	-0.0232459	-0.0207378	-0.0161977
181.499	-0.0608198	-0.0359524	-0.049428	-0.0358934	-0.0406417	-0.0237324	-0.024779	-0.0260589
181.78	-0.062557	-0.0451253	-0.0320426	-0.02893	-0.030585	-0.0279924	-0.0328218	-0.0138116
182.06	-0.0728281	-0.0535011	-0.0377628	-0.0362328	-0.0209334	-0.0284789	-0.0202253	-0.0249896
182.339	-0.0330156	-0.064768	-0.0397086	-0.0325668	-0.0278881	-0.0200087	-0.0213588	-0.0154353
182.619	-0.0389391	-0.0331572	-0.0431016	-0.0345938	-0.0275028	-0.025351	-0.0279724	-0.0277816
182.899	-0.0586839	-0.0503986	-0.0525863	-0.0338664	-0.0313951	-0.0245666	-0.0259125	-0.015366
183.179	-0.0535009	-0.0543752	-0.0391904	-0.0270582	-0.0326102	-0.023365	-0.0225317	-0.0185541
183.459	-0.0728376	-0.0317165	-0.0429647	-0.0415669	-0.0319286	-0.0292535	-0.0260504	-0.0177026
183.739	-0.0391195	-0.0530497	-0.0458981	-0.0405291	-0.0259024	-0.0252815	-0.0201268	-0.0198115
184.02	-0.0705308	-0.0490251	-0.0544343	-0.0349429	-0.0268212	-0.0295514	-0.0230048	-0.0167323
184.299	-0.0666103	-0.0513591	-0.0496333	-0.0348362	-0.0259815	-0.0321431	-0.0210533	-0.0257619
184.579	-0.0669806	-0.0506003	-0.0391122	-0.04243	-0.0338253	-0.0326991	-0.019013	-0.0140294
184.859	-0.0535009	-0.0540102	-0.042202	-0.0302974	-0.0229882	-0.0331658	-0.0241876	-0.0204847
185.139	-0.0637246	-0.0510422	-0.0450474	-0.0291627	-0.0304764	-0.0300578	-0.0236061	-0.0182769
185.419	-0.0719168	-0.0365287	-0.0495062	-0.0330421	-0.0330844	-0.0319048	-0.0229457	-0.0203065
185.7	-0.0656326	-0.0475459	-0.0390437	-0.0381725	-0.0334795	-0.0338907	-0.0187764	-0.0111879
185.98	-0.0623101	-0.0492844	-0.0408233	-0.0364656	-0.0369273	-0.033434	-0.0180471	-0.0245045
186.259	-0.0578865	-0.0408414	-0.0475799	-0.035166	-0.0291131	-0.0340993	-0.0268882	-0.0159106
186.54	-0.0600414	-0.0525118	-0.0481079	-0.0450776	-0.031889	-0.0337815	-0.0327528	-0.0126037
186.82	-0.0868013	-0.0546922	-0.0426225	-0.0357091	-0.0285697	-0.0304351	-0.0137694	-0.023257
187.1	-0.0469794	-0.0578331	-0.0449008	-0.0330906	-0.0196491	-0.0356682	-0.0113349	-0.0106929
187.38	-0.0465902	-0.0498127	-0.0326782	-0.0343707	-0.031079	-0.0285683	-0.028416	-0.0189897
187.66	-0.0692493	-0.0353568	-0.0478537	-0.0354763	-0.02855	-0.0340099	-0.0195748	-0.021554
187.94	-0.0734831	-0.0582173	-0.0458492	-0.0322274	-0.0314544	-0.0335134	-0.0252422	-0.0218214
188.22	-0.0366229	-0.0418596	-0.0412633	-0.0348265	-0.0361666	-0.0326396	-0.024089	-0.0220887
188.499	-0.0627563	-0.0498511	-0.0538183	-0.04243	-0.0322052	-0.0324112	-0.0134146	-0.0112275
188.78	-0.0671229	-0.0429738	-0.0402073	-0.036	-0.0295576	-0.0316863	-0.0253506	-0.0227817
189.06	-0.0684424	-0.0594467	-0.042642	-0.0279408	-0.0246972	-0.0349433	-0.0280119	-0.0174551
189.339	-0.056662	-0.0279608	-0.0516378	-0.0451746	-0.0335586	-0.0274264	-0.0174557	-0.0202768
189.619	-0.0514979	-0.0426376	-0.0346925	-0.0327996	-0.0213977	-0.0373563	-0.0237933	-0.01796
189.899	-0.0580384	-0.0383729	-0.0498778	-0.0349041	-0.0250726	-0.0331559	-0.0240693	-0.0195343
190.179	-0.074812	-0.049342	-0.0461523	-0.0366692	-0.0340426	-0.0335035	-0.0175838	-0.0229005
190.459	-0.0497798	-0.0451061	-0.0378019	-0.036514	-0.0297256	-0.0276845	-0.024296	-0.0117126
190.739	-0.0858426	-0.0521083	-0.0314168	-0.032916	-0.0267421	-0.0337616	-0.0225021	-0.00775232
191.02	-0.0667622	-0.0430698	-0.0392197	-0.0313158	-0.0197874	-0.0244772	-0.029855	-0.0196927
191.299	-0.0534534	-0.0352128	-0.040618	-0.0358449	-0.029528	-0.02974	-0.0166179	-0.0287618
191.579	-0.0731698	-0.0507252	-0.0405691	-0.0376003	-0.0286488	-0.0301968	-0.0190228	-0.0179204
191.859	-0.0500266	-0.0461915	-0.0451843	-0.035874	-0.0315334	-0.0292733	-0.0198606	-0.0124651
192.139	-0.0480426	-0.0505139	-0.0489	-0.0350884	-0.0254678	-0.0237722	-0.019289	-0.0128116
192.419	-0.0688221	-0.052944	-0.0312995	-0.0408007	-0.0215952	-0.0286676	-0.0219403	-0.0207224
192.7	-0.0542603	-0.0434252	-0.0471008	-0.0299968	-0.0288859	-0.0261851	-0.0233892	-0.0137027
192.98	-0.0743754	-0.0457593	-0.0378312	-0.0268449	-0.0295181	-0.0279229	-0.0211912	-0.0175838
193.259	-0.059842	-0.0328691	-0.0334213	-0.039472	-0.0258333	-0.0250432	-0.0208068	-0.0169304
193.54	-0.0700182	-0.0386514	-0.0389655	-0.0306078	-0.0338747	-0.0243282	-0.0229063	-0.0152274
193.82	-0.0642467	-0.0445394	-0.0471497	-0.0363104	-0.0273645	-0.0190356	-0.0100437	-0.0221778
194.1	-0.0740906	-0.0383152	-0.0340374	-0.0366207	-0.029123	-0.0205052	-0.0196339	-0.0177521
194.38	-0.0427741	-0.0394294	-0.033656	-0.0359515	-0.0282536	-0.0145771	-0.026425	-0.0153462
194.66	-0.0512986	-0.0447315	-0.0477951	-0.0342931	-0.0270583	-0.0199591	-0.0126753	-0.0169502
194.94	-0.0557981	-0.0473442	-0.0350445	-0.036291	-0.0219311	-0.0157687	-0.0264644	-0.0169403
195.22	-0.0497988	-0.0487273	-0.0480786	-0.0342253	-0.0310493	-0.0204754	-0.0261884	-0.0179897
195.499	-0.0550862	-0.0497166	-0.0456048	-0.026874	-0.023413	-0.015302	-0.0260012	-0.0146334
195.78	-0.0660503	-0.0469792	-0.0493498	-0.039569	-0.0347737	-0.0172184	-0.0203535	-0.0075147
196.06	-0.033851	-0.0511094	-0.0245233	-0.0319946	-0.0211112	-0.0172085	-0.0157505	-0.0215243
196.339	-0.0461536	-0.0259629	-0.0376943	-0.0304138	-0.0239563	-0.0172482	-0.0199099	-0.0223362
196.619	-0.0542224	-0.0596869	-0.0420358	-0.0351175	-0.0247071	-0.0197903	-0.0212011	-0.0112572
196.899	-0.0726762	-0.0451446	-0.0411949	-0.0321789	-0.0342205	-0.0163247	-0.0173867	-0.0161779
197.179	-0.0717934	-0.0421093	-0.0440501	-0.0342931	-0.0330943	-0.0185093	-0.0208758	-0.0162472
197.459	-0.0661357	-0.0325233	-0.0480688	-0.0340604	-0.0193626	-0.0144083	-0.0222656	-0.0116829
197.739	-0.0263518	-0.0573432	-0.0413513	-0.0277759	-0.0262186	-0.0184994	-0.0188356	-0.0120691
198.02	-0.0538237	-0.0286428	-0.0384179	-0.0295216	-0.0335289	-0.0185391	-0.021004	-0.0151482
198.299	-0.0514979	-0.0396984	-0.0437763	-0.0216175	-0.0257147	-0.0150438	-0.0150507	-0.0196234
198.579	-0.0739957	-0.0479877	-0.0436394	-0.0385216	-0.0192046	-0.0128493	-0.0198705	-0.0179303
198.859	-0.0465238	-0.0401402	-0.0356312	-0.0349914	-0.0235611	-0.015858	-0.0216545	-0.0204154
199.139	-0.0270827	-0.0471617	-0.0437861	-0.0423233	-0.0202023	-0.0123131	-0.020797	-0.0161086
199.419	-0.0421002	-0.0370954	-0.0430723	-0.0331778	-0.0242527	-0.0147459	-0.0259617	-0.0122473
199.7	-0.0464288	-0.0325041	-0.0284248	-0.03118	-0.0349515	-0.013038	-0.0186384	-0.0133562
199.98	-0.0557507	-0.0581212	-0.0422118	-0.0258944	-0.0228499	-0.0135047	-0.0214377	-0.0204748
200.259	-0.0467516	-0.0508981	-0.0425442	-0.0417608	-0.0284709	-0.0172979	-0.0219995	-0.0166729
200.54	-0.07092	-0.0333974	-0.0385352	-0.0241487	-0.0295873	-0.0192044	-0.00834836	-0.00837607
200.82	-0.0523523	-0.0490923	-0.0426518	-0.0281832	-0.0279572	-0.022382	-0.0174557	-0.0154551
201.1	-0.0755999	-0.0393238	-0.0366383	-0.0376487	-0.0217138	-0.0151629	-0.019289	-0.0236332
201.38	-0.0530832	-0.0384497	-0.0362863	-0.0192802	-0.033035	-0.0187079	-0.0221177	-0.023049
201.66	-0.04753	-0.0484872	-0.0396793	-0.0276692	-0.0173177	-0.022233	-0.015445	-0.0203065
201.94	-0.0786566	-0.0417059	-0.040794	-0.0312091	-0.0218521	-0.0223621	-0.0195255	-0.00552464
202.22	-0.0453182	-0.0300644	-0.0458297	-0.039472	-0.0280066	-0.0260362	-0.0245326	-0.0165046
202.499	-0.0333954	-0.0478244	-0.0401388	-0.0321886	-0.0269792	-0.0181221	-0.0250155	-0.0167818
202.78	-0.0602123	-0.0565556	-0.0397086	-0.0263405	-0.0212198	-0.0240403	-0.00837793	-0.0210689
203.06	-0.0361767	-0.0514552	-0.0242984	-0.0307242	-0.029686	-0.0208031	-0.018116	-0.0113265
203.339	-0.0595762	-0.0435981	-0.0438545	-0.0371153	-0.0241638	-0.0208726	-0.0143213	-0.0189699
203.619	-0.0235134	-0.0443377	-0.0428083	-0.0401703	-0.0265446	-0.0191746	-0.0187961	-0.0173759
203.899	-0.0607533	-0.0399866	-0.0393273	-0.0241584	-0.0166064	-0.0226402	-0.018392	-0.0227817
204.179	-0.0450809	-0.0437806	-0.0459959	-0.0180582	-0.0296465	-0.0304848	-0.0153168	-0.0122671
204.459	-0.0689171	-0.0314955	-0.0414784	-0.0339731	-0.0300121	-0.0200087	-0.0148142	-0.0114354
204.739	-0.0584276	-0.0336951	-0.0392295	-0.0285518	-0.0187995	-0.0348837	-0.0210434	-0.0166432
205.02	-0.0599939	-0.0317741	-0.0396891	-0.0294731	-0.0296762	-0.0356483	-0.0252816	-0.0157621
205.299	-0.0526561	-0.0504562	-0.0415664	-0.0312479	-0.025695	-0.0192441	-0.024779	-0.0176333
205.579	-0.044217	-0.03163	-0.0409015	-0.0311994	-0.0278585	-0.0293428	-0.0123895	-0.0226035
205.859	-0.0281364	-0.0671693	-0.0406766	-0.0344774	-0.0213483	-0.0259965	-0.0252324	-0.00460387
206.139	-0.0734166	-0.0158198	-0.041234	-0.0345162	-0.0232351	-0.034556	-0.0110983	-0.0212966
206.419	-0.0626234	-0.0504562	-0.0397184	-0.0310248	-0.0267421	-0.0340297	-0.0237046	-0.0182472
206.7	-0.046201	-0.0460378	-0.04229	-0.0293664	-0.0300022	-0.0305841	-0.012833	-0.0127621
206.98	-0.0574024	-0.0403035	-0.0503373	-0.0272134	-0.0259518	-0.0269398	-0.0196931	-0.0151086
207.26	-0.0603072	-0.049198	-0.033304	-0.0307339	-0.0219212	-0.0301273	-0.0283076	-0.0130195
207.54	-0.0556083	-0.0438767	-0.0405495	-0.0313546	-0.0290143	-0.0283201	-0.0127739	-0.0117522
207.82	-0.0485267	-0.0242724	-0.0305857	-0.0307921	-0.0160137	-0.0298691	-0.0146466	-0.0117819
208.1	-0.0429545	-0.0352704	-0.0430038	-0.0334882	-0.0299133	-0.0228189	-0.0214672	-0.0176531
208.38	-0.0548963	-0.032773	-0.0484111	-0.0282026	-0.022919	-0.0357675	-0.0154154	-0.0159304
208.66	-0.0465333	-0.0360868	-0.0368436	-0.0287748	-0.0200443	-0.0229976	-0.0180865	-0.0124354
208.939	-0.0633923	-0.0527135	-0.03304	-0.0327608	-0.0204987	-0.0329871	-0.0193481	-0.0206927
209.22	-0.0495519	-0.0474018	-0.0320817	-0.0359515	-0.0264063	-0.0261851	-0.0215165	-0.00461377
209.499	-0.0574024	-0.0466814	-0.0387699	-0.0226843	-0.0273843	-0.0283499	-0.0195847	-0.010376
209.78	-0.074176	-0.0335414	-0.0355334	-0.0283966	-0.0170707	-0.0268504	-0.0178795	-0.0234352
210.06	-0.0706637	-0.0425896	-0.0347316	-0.0314321	-0.0283129	-0.0226501	-0.0183723	-0.0142274
210.339	-0.0653098	-0.0418884	-0.0280727	-0.0305011	-0.0287574	-0.0291145	-0.019082	-0.0189303
210.619	-0.039746	-0.0395255	-0.0482644	-0.0318589	-0.0240156	-0.0297599	-0.0177415	-0.0235441
210.899	-0.0519061	-0.0508789	-0.0358658	-0.029764	-0.0273645	-0.0278335	-0.0173571	-0.00761371
211.179	-0.0687937	-0.0287484	-0.0315048	-0.0322856	-0.0220694	-0.0207138	-0.0172191	-0.0101384
211.459	-0.0563962	-0.0439727	-0.0430918	-0.0303071	-0.0245688	-0.026771	-0.0210335	-0.0112572
211.739	-0.0398314	-0.0336183	-0.0430136	-0.0371929	-0.0263075	-0.0182412	-0.0113053	-0.0131087
212.02	-0.0540895	-0.043041	-0.0399237	-0.0340119	-0.0252702	-0.0284491	-0.028002	-0.00698996
212.299	-0.0587789	-0.0472385	-0.0307128	-0.0271067	-0.027977	-0.018698	-0.0187764	-0.0161086
212.579	-0.0548963	-0.0425992	-0.0322382	-0.027291	-0.0230474	-0.024358	-0.00828923	-0.0155343
212.859	-0.0606774	-0.0386034	-0.0410482	-0.0307145	-0.0268903	-0.0251028	-0.0197029	-0.0175442
213.139	-0.0391859	-0.040486	-0.0358561	-0.0355927	-0.0268409	-0.0248942	-0.0188651	-0.00900972
213.419	-0.048764	-0.051484	-0.0360712	-0.0273395	-0.0231462	-0.0164439	-0.0153858	-0.0172571
213.7	-0.0583612	-0.0390933	-0.0384961	-0.0252834	-0.0208247	-0.0154013	-0.0252127	-0.0172967
213.98	-0.0658889	-0.0487081	-0.0391122	-0.0290464	-0.0218422	-0.0163347	-0.0167164	-0.0136631
214.26	-0.0635822	-0.0328787	-0.0317297	-0.0386089	-0.0298145	-0.0159772	-0.0145382	-0.0134156
214.54	-0.0542698	-0.0428489	-0.0255305	-0.0308987	-0.0204493	-0.0161361	-0.0168544	-0.0121483
214.82	-0.0336706	-0.0284987	-0.0334213	-0.0268836	-0.016557	-0.0213393	-0.022857	-0.0122968
215.1	-0.0376861	-0.0505715	-0.0463381	-0.0240808	-0.0242823	-0.0162354	-0.0148043	-0.0200095
215.38	-0.0508999	-0.0432908	-0.0410873	-0.0349623	-0.0217039	-0.00884754	-0.0177612	-0.0119404
215.66	-0.0481091	-0.0173086	-0.0451256	-0.0308793	-0.0216446	-0.0118066	-0.0167953	-0.0153957
215.939	-0.0636581	-0.0237057	-0.040706	-0.0297446	-0.0236797	-0.00768574	-0.0128823	-0.01098
216.22	-0.0387777	-0.0369225	-0.0291288	-0.0318686	-0.0204888	-0.0128294	-0.0193087	-0.0157027
216.499	-0.0507006	-0.0446643	-0.0353085	-0.0266509	-0.0180981	-0.0166524	-0.0184413	-0.0149007
216.78	-0.0530642	-0.0308808	-0.033216	-0.0202597	-0.0136427	-0.0113598	-0.021142	-0.00820776
217.06	-0.0797388	-0.0358083	-0.0394055	-0.027097	-0.0272163	-0.011191	-0.0067122	-0.0138116
217.339	-0.052732	-0.0538757	-0.0320622	-0.0294828	-0.0260407	-0.015014	-0.0151197	-0.0133463
217.619	-0.0538711	-0.0473634	-0.0393175	-0.0317716	-0.0256456	-0.0183902	-0.0206393	-0.0106929
217.899	-0.063193	-0.0428393	-0.0261074	-0.0241584	-0.0223065	-0.0138026	-0.0149324	-0.0280688
218.179	-0.0379329	-0.0312074	-0.0327369	-0.0222285	-0.0266532	-0.0108037	-0.017298	-0.00888101
218.459	-0.0314588	-0.0420036	-0.0466315	-0.0251768	-0.0173374	-0.00920501	-0.0167854	-0.0119602
218.739	-0.0291806	-0.0293728	-0.0258238	-0.0359515	-0.0184735	-0.0142295	-0.0200183	-0.00740579
219.02	-0.0631835	-0.0309096	-0.0311626	-0.0314612	-0.0268409	-0.00629555	-0.0152774	-0.0143562
219.299	-0.0419578	-0.0542023	-0.0386135	-0.0202209	-0.0154308	-0.0106945	-0.0203732	-0.0146037
219.579	-0.0451568	-0.0339545	-0.0404224	-0.0216757	-0.0217533	-0.00971144	-0.0134835	-0.0102176
219.859	-0.0419293	-0.02944	-0.027623	-0.0276789	-0.0180191	-0.0105455	-0.0177908	-0.0127621
220.139	-0.0478907	-0.0364999	-0.0436981	-0.0232177	-0.0269891	-0.0108832	-0.010704	-0.00896022
220.419	-0.0465522	-0.0422054	-0.0233695	-0.0246821	-0.0251912	-0.0139118	-0.0103394	-0.0180392
220.7	-0.0274055	-0.0450965	-0.0425834	-0.0336046	-0.0175153	-0.00957242	-0.0202647	-0.0131978
220.98	-0.0558076	-0.0328979	-0.0338809	-0.0346617	-0.0242033	-0.0153715	-0.0211124	-0.00676224
221.26	-0.034563	-0.0446451	-0.0286301	-0.0158858	-0.0201035	-0.0248446	-0.00988596	-0.0106731
221.54	-0.0316582	-0.0367016	-0.0378117	-0.0294343	-0.0199652	-0.0217068	-0.0135427	-0.015772
221.82	-0.0440747	-0.0440976	-0.0440501	-0.0209483	-0.0255567	-0.0147955	-0.0177514	-0.0171779
222.1	-0.0424419	-0.0511862	-0.0219615	-0.0279311	-0.0219904	-0.0139714	-0.00914673	-0.0180194
222.38	-0.0994266	-0.0352032	-0.0383495	-0.0294925	-0.0249639	-0.0171886	-0.01304	-0.0127621
222.66	-0.0411319	-0.0307079	-0.030879	-0.0338567	-0.0205481	-0.0246261	-0.0172783	-0.0120889
222.939	-0.0306899	-0.0404668	-0.0322382	-0.0223545	-0.0255666	-0.0181121	-0.020935	-0.0222075
223.22	-0.0465617	-0.0456344	-0.0412242	-0.0225485	-0.0234722	-0.0147459	-0.0144298	-0.0139205
223.499	-0.0476914	-0.0307559	-0.037137	-0.0283869	-0.0193033	-0.0216372	-0.0213194	-0.0132968
223.78	-0.0381987	-0.0309576	-0.0400215	-0.0206186	-0.0297552	-0.0182015	-0.0153661	-0.00156433
224.06	-0.0471598	-0.0468735	-0.042202	-0.0305496	-0.0145516	-0.0185888	-0.0156224	-0.0128116
224.339	-0.0622437	-0.0101527	-0.0371272	-0.021472	-0.0185525	-0.0233253	-0.015169	-0.01297
224.619	-0.0430684	-0.0292287	-0.0403344	-0.0347393	-0.0153617	-0.0259369	-0.0163518	-0.0197521
224.899	-0.0475015	-0.0592738	-0.024142	-0.0222188	-0.0246577	-0.0252716	-0.0145776	-0.00297024
225.179	-0.0553425	-0.0445106	-0.0427007	-0.02668	-0.025527	-0.0263242	-0.0108125	-0.0171185
225.459	-0.0303862	-0.0279896	-0.0377823	-0.0245949	-0.0252998	-0.0222132	-0.0187074	-0.0110196
225.739	-0.0460966	-0.0323408	-0.0326684	-0.0357576	-0.0220991	-0.0290152	-0.0159378	-0.00539593
226.02	-0.029247	-0.0267217	-0.0388188	-0.0191541	-0.0218817	-0.0249836	-0.0171698	-0.00760381
226.299	-0.0465617	-0.026837	-0.0382224	-0.026389	-0.0181475	-0.0229281	-0.00936357	-0.0152076
226.579	-0.0562728	-0.0418308	-0.0270656	-0.0320916	-0.0224942	-0.0234147	-0.0194762	-0.0110889
226.859	-0.0639998	-0.0360196	-0.0417229	-0.0238093	-0.0256159	-0.0202471	-0.0114926	-0.0107325
227.139	-0.0464099	-0.0540198	-0.0285225	-0.0322371	-0.0159544	-0.027059	-0.022857	-0.021455
227.419	-0.0545071	-0.0535395	-0.0343894	-0.0259817	-0.0201529	-0.0154807	-0.0117587	-0.0132176
227.7	-0.0647213	-0.0361733	-0.0236531	-0.0190765	-0.0139687	-0.0286875	-0.0164109	-0.0100295
227.98	-0.0438278	-0.0250024	-0.0314168	-0.0246046	-0.019738	-0.0301273	-0.0166869	-0.0219303
228.26	-0.0419483	-0.0256171	-0.0471008	-0.0274365	-0.0217039	-0.0233551	-0.00688962	-0.0131879
228.54	-0.0531687	-0.0326962	-0.029911	-0.0354181	-0.0266137	-0.0350724	-0.019358	-0.00765331
228.82	-0.0634018	-0.0399481	-0.0291777	-0.0220927	-0.0278585	-0.0214089	-0.0150507	-0.0152175
229.1	-0.0371829	-0.0347037	-0.0349272	-0.0260884	-0.0126055	-0.0268902	-0.0191115	-0.0106038
229.38	-0.0424514	-0.0375756	-0.0391708	-0.0266897	-0.0252504	-0.0248645	-0.0171994	-0.00827706
229.66	-0.0706353	-0.0404092	-0.0352303	-0.0248373	-0.0110347	-0.0272178	-0.0113644	-0.0195442
229.939	-0.0456694	-0.0340985	-0.0309768	-0.0274655	-0.0270583	-0.0243183	-0.018461	-0.00838597
230.22	-0.0476629	-0.0340601	-0.032336	-0.030278	-0.0215458	-0.0235239	-0.0124585	-0.0120592
230.499	-0.0554564	-0.0424839	-0.0289137	-0.0248664	-0.0224745	-0.0221536	-0.0134737	-0.00572266
230.78	-0.054099	-0.0404284	-0.0395131	-0.0262145	-0.018029	-0.0186483	-0.0192791	-0.00920774
231.06	-0.0470743	-0.0338488	-0.0220495	-0.0308599	-0.0180191	-0.0208726	-0.0147057	-0.00633651
231.339	-0.0639144	-0.0384497	-0.0351618	-0.0345744	-0.0239761	-0.0214684	-0.0102408	-0.0150789
231.619	-0.0374962	-0.0287292	-0.0274176	-0.0208804	-0.0237686	-0.0227097	-0.0157702	-0.00471278
231.899	-0.0359679	-0.0387571	-0.0438936	-0.0285615	-0.0198467	-0.0177249	-0.0181752	-0.00855429
232.179	-0.0475395	-0.0442897	-0.0209054	-0.0176218	-0.020232	-0.0162056	-0.0145677	-0.0157027
232.459	-0.0567474	-0.0349726	-0.0373228	-0.025138	-0.0171201	-0.0215578	-0.0140059	-0.00806915
232.739	-0.054659	-0.0370377	-0.0421238	-0.026166	-0.0154901	-0.015719	-0.0103788	-0.0125047
233.02	-0.0496279	-0.029488	-0.0292363	-0.0186886	-0.0225634	-0.0207833	-0.0173177	-0.0175739
233.299	-0.0568234	-0.0190856	-0.0374303	-0.0254386	-0.0200937	-0.0204059	-0.0100535	-0.0188016
233.579	-0.0490678	-0.0244261	-0.0204459	-0.026389	-0.0164681	-0.0165929	-0.0104084	-0.0127918
233.859	-0.0418723	-0.048247	-0.020573	-0.0346229	-0.0163397	-0.014021	-0.0207871	0.00312865
234.139	-0.0744418	-0.0148785	-0.0290994	-0.0199688	-0.0214569	-0.00930431	-0.0107632	-0.018059
234.419	-0.0383126	-0.0245221	-0.0330889	-0.0343028	-0.0210025	-0.0154509	-0.00710646	-0.00940575
234.7	-0.063212	-0.0519355	-0.0384277	-0.0171466	-0.0234821	-0.0129287	-0.0178105	-0.0113958
234.98	-0.0348762	-0.0396696	-0.0253838	-0.0326832	-0.0207358	-0.010198	-0.0149521	-0.0119602
235.26	-0.0317057	-0.0413409	-0.0317786	-0.0249052	-0.0264655	-0.0125216	-0.0151	-0.0132176
235.54	-0.043676	-0.0437134	-0.0380463	-0.0264957	-0.0148677	-0.00612675	-0.0160068	-0.0126928
235.82	-0.0440841	-0.0321775	-0.0341156	-0.0224806	-0.0176931	-0.0107839	-0.0107533	-0.0121582
236.1	-0.0646738	-0.0354145	-0.0273785	-0.0236832	-0.0117065	-0.0147658	-0.0178795	-0.0143463
236.38	-0.0529883	-0.0267409	-0.0315635	-0.0255938	-0.0196392	-0.010476	-0.0139074	-0.0037326
236.66	-0.046239	-0.0506868	-0.0337049	-0.027611	-0.0156975	-0.00572955	-0.014617	-0.0144156
236.939	-0.0265321	-0.0360868	-0.0299795	-0.0258556	-0.0241144	-0.0137231	-0.00877219	-0.00858399
237.22	-0.0623576	-0.0264336	-0.0214628	-0.0297834	-0.013376	-0.00716938	-0.017229	-0.0100493
237.5	-0.0480616	-0.0241764	-0.0304684	-0.0219569	-0.0201134	-0.0134252	-0.0142523	-0.0128413
237.78	-0.0327878	-0.0211411	-0.0302239	-0.0125302	-0.0203604	-0.0131075	-0.0170516	-0.00861369
238.06	-0.0721066	-0.0442417	-0.0346338	-0.0253513	-0.015579	-0.00630548	-0.0154154	-0.00712857
238.339	-0.0331201	-0.0482086	-0.0381148	-0.0257683	-0.0182167	-0.00280023	-0.016263	-0.0122374
238.619	-0.0357021	-0.0387955	-0.036609	-0.0244591	-0.0202912	-0.00463726	-0.00617996	-0.0134453
238.899	-0.0282693	-0.0191816	-0.0186565	-0.0296477	-0.0247268	-0.00982067	-0.0158491	-0.00025148
239.179	-0.0324556	-0.0413889	-0.0168084	-0.01768	-0.0163298	-0.0116378	-0.0118178	-0.00715827
239.459	-0.0320569	-0.0340985	-0.0382615	-0.0161186	-0.0123486	-0.00489544	-0.0197916	-0.0049702
239.739	-0.0570986	-0.0161752	-0.0222841	-0.0194354	-0.0216743	-0.00487558	-0.00783583	-0.0162373
240.02	-0.0417584	-0.0300836	-0.0279456	-0.0257974	-0.0161717	-0.0119159	-0.0175739	-0.0167917
240.3	-0.026703	-0.0347421	-0.0347609	-0.0230722	-0.0115879	-0.00595794	-0.0112067	-0.0139106
240.579	-0.0717554	-0.0413697	-0.0328347	-0.0327414	-0.0212692	-0.0142395	-0.0105661	-0.00854439
240.859	-0.0495425	-0.0529728	-0.0286203	-0.018388	-0.0183352	-0.013167	-0.0114334	-0.00988099
241.139	-0.0138499	-0.0172894	-0.0290408	-0.0169332	-0.0255172	-0.010347	-0.00902846	-0.00561375
241.419	-0.0309083	-0.0278167	-0.0350347	-0.0224515	-0.0148776	-0.0135444	-0.0142918	-0.0155838
241.7	-0.0635537	-0.0459514	-0.0263811	-0.0210453	-0.0203703	-0.0105753	-0.0159575	-0.0160393
241.979	-0.0389011	-0.0384881	-0.0244842	-0.0314224	-0.0155098	-0.0154311	-0.0137792	-0.00778202
242.26	-0.0309747	-0.0238786	-0.0364427	-0.0164289	-0.0158655	-0.0125415	-0.021004	-0.0087523
242.54	-0.0360343	-0.0328211	-0.0350445	-0.0195517	-0.0185525	-0.020674	-0.0106153	-0.0121582
242.82	-0.0424799	-0.0274709	-0.03172	-0.0200755	-0.0200937	-0.0132862	-0.0112856	-0.00519792
243.099	-0.0541464	-0.0345596	-0.0341058	-0.0302877	-0.017288	-0.0149743	-0.00930443	-0.0151779
243.38	-0.0470743	-0.0345404	-0.0274372	-0.0194257	-0.0215656	-0.00964193	-0.0175444	-0.0168115
243.66	-0.050748	-0.0551724	-0.0343307	-0.0253028	-0.0166558	-0.0193434	-0.0111673	-0.0104354
243.939	-0.0233521	-0.0183172	-0.0306933	-0.0177867	-0.0139687	-0.0151232	-0.000625881	-0.0087127
244.22	-0.0334523	-0.0315051	-0.029207	-0.0273977	-0.018434	-0.0164538	-0.0177021	-0.00258411
244.5	-0.0380942	-0.0284315	-0.0354356	-0.0188826	-0.0223362	-0.0196115	-0.014962	-0.021752
244.78	-0.0617121	-0.0365191	-0.0248753	-0.0206089	-0.02202	-0.0215082	-0.0132568	-0.0110196
245.06	-0.0484033	-0.0257804	-0.0361005	-0.024944	-0.0155988	-0.0248545	-0.00736273	-0.00799984
245.339	-0.042271	-0.0289501	-0.0230468	-0.0334882	-0.0186217	-0.0230473	-0.0146565	-0.00965327
245.619	-0.0367653	-0.0362213	-0.0343405	-0.0163513	-0.0215162	-0.0215975	-0.0193678	-0.0131879
245.899	-0.0409895	-0.026107	-0.0445194	-0.0168556	-0.0199751	-0.0288166	-0.0187764	-0.0087721
246.179	-0.043581	-0.0274325	-0.0278283	-0.0233438	-0.0191947	-0.0278931	-0.00360744	-0.00715827
246.459	-0.0296267	-0.0476035	-0.0273883	-0.0223158	-0.0231956	-0.0163148	-0.0131386	-0.0156136
246.739	-0.0643131	-0.0289694	-0.0380463	-0.0169332	-0.019086	-0.0170893	-0.0121135	-0.00790083
247.02	-0.0317341	-0.0369993	-0.0262834	-0.026069	-0.0117262	-0.0222529	-0.010842	-0.0119206
247.3	-0.0603167	-0.0272788	-0.0270949	-0.0130054	-0.0144726	-0.0222827	-0.0177612	-0.00401972
247.579	-0.0265891	-0.0265777	-0.0209054	-0.0271358	-0.0207061	-0.0202371	-0.0165193	-0.00955427
247.859	-0.0517163	-0.0446067	-0.0361787	-0.0212489	-0.0191947	-0.021955	0.0015376	-0.0025346
248.139	-0.0439892	-0.0477188	-0.0309475	-0.0338858	-0.0164681	-0.0241495	-0.0155534	-0.0119602
248.419	-0.032503	-0.0187014	-0.0125648	-0.0164192	-0.00826863	-0.0252418	-0.011739	-0.0142076
248.7	-0.0506626	-0.0173086	-0.0323946	-0.0203955	-0.0236501	-0.0224118	-0.0139567	-0.00704937
248.979	-0.0670375	-0.0307751	-0.033744	-0.0167683	-0.0147689	-0.0227494	-0.0114236	-0.0141284
249.26	-0.0307469	-0.0293728	-0.0281314	-0.0254677	-0.0221188	-0.0221635	-0.0149719	-0.0074553
249.54	-0.0427647	-0.0342234	-0.0352987	-0.0284936	-0.0203406	-0.0255595	-0.0109012	-0.0104057
249.82	-0.0401731	-0.0387763	-0.0360907	-0.0231304	-0.0142947	-0.024507	-0.00652493	-0.0174947
250.099	-0.0609432	-0.0344155	-0.0383104	-0.018291	-0.0154703	-0.0242587	-0.0155435	0.000131681
250.38	-0.0321423	-0.0292575	-0.016916	-0.0247015	-0.0170806	-0.0114889	-0.0179091	-0.0135344
250.66	-0.0593959	-0.029853	-0.0222841	-0.028222	-0.00994804	-0.0188867	-0.0131287	-0.00971268
250.939	-0.036471	-0.0542311	-0.0298524	-0.0202306	-0.0215458	-0.0138026	-0.0159476	-0.00689095
251.22	-0.0450144	-0.0320142	-0.0339787	-0.0301714	-0.0220694	-0.021389	-0.00867363	-0.00308905
251.5	-0.049438	-0.0290462	-0.0302826	-0.022403	-0.0156383	-0.0120549	-0.0108223	-0.0128314
251.78	-0.0471123	-0.0333589	-0.0309768	-0.0187177	-0.00911821	-0.0188569	-0.013109	-0.0181383
252.06	-0.0466187	-0.0306599	-0.0379975	-0.0266121	-0.0204098	-0.0204655	-0.00796397	-0.0062276
252.339	-0.0531877	-0.0338488	-0.0167498	-0.0209192	-0.0192046	-0.0162552	-0.00953113	-0.0037128
252.619	-0.0429735	-0.0348574	-0.0258922	-0.0249052	-0.0187106	-0.0156098	-0.00868348	-0.0075246
252.899	-0.0401257	-0.0115647	-0.0252469	-0.0212489	-0.026999	-0.0127897	-0.0156322	-0.0107226
253.179	-0.0321423	-0.0316396	-0.0242593	-0.0241293	-0.019491	-0.0161857	-0.00999438	-0.00931665
253.459	-0.0385309	-0.0216694	-0.0305075	-0.0304138	-0.00834766	-0.0131273	-0.016263	-0.00930675
253.739	-0.0576492	-0.0309288	-0.0375379	-0.0195227	-0.0131488	-0.0162354	-0.0120347	-0.00395042
254.02	-0.0129575	-0.0196043	-0.0169649	-0.0170787	-0.0257543	-0.00350525	-0.0058547	-0.00951466
254.3	-0.0317531	-0.0359043	-0.0331671	-0.0142662	-0.0169324	-0.0150438	-0.0108716	-0.00411873
254.579	-0.0373158	-0.0574296	-0.0231837	-0.0191444	-0.0199751	-0.0117272	-0.0153563	-0.00681175
254.859	-0.0626424	-0.0323312	-0.0146964	-0.0257005	-0.0100073	-0.00659345	-0.0162138	-0.0133265
255.139	-0.0392334	-0.0206512	-0.0223037	-0.0199106	-0.0105111	-0.00970151	-0.0127837	-0.00779192
255.419	-0.0630885	-0.032408	-0.0317004	-0.0247209	-0.01631	-0.000108236	-0.00538159	-0.0146433
255.7	-0.046239	-0.0341082	-0.02599	-0.0168168	-0.0167941	-0.0129188	-0.011049	-0.00924734
255.979	-0.0281269	-0.018346	-0.0339102	-0.0189601	-0.0179104	-0.0040514	-0.0142129	-0.00350488
256.26	-0.0415306	-0.0462203	-0.0273198	-0.0139752	-0.00861439	-0.000841062	-0.0163518	-0.00579196
256.54	-0.0344111	-0.0280857	-0.0267136	-0.0250992	-0.0215854	-0.00734812	-0.00734301	-0.00474248
256.82	-0.0351705	-0.0206897	-0.028239	-0.0202209	-0.00733013	-0.0106448	-0.0160561	-0.0125839
257.099	-0.0458973	-0.0405821	-0.0279163	-0.0160798	-0.0199455	-0.00568983	-0.0164503	-0.0103958
257.38	-0.0488115	-0.0262799	-0.025726	-0.0176897	-0.0125264	-0.0118861	-0.00521403	-0.00908893
257.66	-0.0362147	-0.0396312	-0.0273981	-0.0251768	-0.0170411	-0.0027903	-0.0174852	-0.010881
257.94	-0.0319525	-0.0291423	-0.0248656	-0.0249052	-0.0139292	-0.00778504	-0.0131386	-0.0141581
258.22	-0.0397175	-0.0361637	-0.0149604	-0.0205216	-0.0128821	-0.00771553	-0.00588427	-0.00891071
258.499	-0.0368412	-0.0296898	-0.0343991	-0.0196487	-0.0143738	-0.00124124	-0.0177218	-0.0087622
258.779	-0.0431159	-0.0322832	-0.0347805	-0.022694	-0.0133464	-0.00435922	-0.0123895	-0.00960377
259.06	-0.0104325	-0.0281337	-0.02599	-0.0162252	-0.0184834	-0.00755665	0.00273022	-0.0050098
259.339	-0.0604401	-0.0207185	-0.0242691	-0.0136843	-0.0122202	-0.00214486	-0.0110392	-0.0104057
259.619	-0.0476724	-0.0275286	-0.0313582	-0.0207737	-0.0128919	-0.00893691	-0.0162138	-0.00882161
259.899	-0.0411319	-0.0250408	-0.0150875	-0.0227813	-0.0194318	-0.00488551	-0.00904817	-0.00934635
260.18	-0.0342592	-0.0236096	-0.0342036	-0.0182134	-0.0133958	-0.00292932	-0.0105956	-0.0115146
260.459	-0.0290287	-0.0245702	-0.0206708	-0.0173793	-0.020637	-0.00728854	-0.0109012	-0.0025445
260.74	-0.0244817	-0.0197964	-0.0274567	-0.0170205	-0.0134452	-0.0124819	-0.0077077	-0.00754441
261.019	-0.0206561	-0.0407934	-0.0337245	-0.0234311	-0.0146405	-0.011052	-0.00922558	-0.0104156
261.3	-0.0352369	-0.0300644	-0.0184316	-0.0131606	-0.0172683	-0.00798364	-0.0134343	-0.00864339
261.579	-0.0364615	-0.0225339	-0.0255402	-0.0118804	-0.0138502	-0.00971144	-0.0159674	-0.00530683
261.859	-0.0411794	-0.0334262	-0.020573	-0.0224709	-0.0179598	-0.0129982	-0.0132766	-0.0100889
262.139	-0.0291901	-0.0223514	-0.0381344	-0.0105323	-0.0139786	-0.0124819	-0.00597297	-0.00310885
262.419	-0.0332814	-0.0243492	-0.0300284	-0.02218	-0.013781	-0.007507	-0.0116503	-0.0161284
262.7	-0.0399833	-0.0260878	-0.0280239	-0.0187274	-0.0134847	-0.0117669	-0.00525346	-0.0114156
262.979	-0.013717	-0.0221977	-0.0320035	-0.0229558	-0.0139193	-0.0112208	-0.00399184	-0.00658403
263.26	-0.0546021	-0.0439055	-0.0144715	-0.0173793	-0.0152629	-0.0142494	-0.0117882	-0.00915823
263.54	-0.0297691	-0.0291519	-0.034536	-0.0259138	-0.017456	-0.00966179	-0.00569699	-0.0148908
263.82	-0.0359204	-0.0313707	-0.028943	-0.0164483	-0.0161322	-0.0134451	-0.0198212	-0.00932655
264.099	-0.0536338	-0.0321487	-0.0238193	-0.0169235	-0.0120226	-0.020823	-0.00429739	-0.00411873
264.38	-0.0185772	-0.0200365	-0.0231544	-0.0144117	-0.0150159	-0.0149644	-0.0118375	-0.0121681
264.66	-0.0646833	-0.035232	-0.0233793	-0.0282414	-0.015826	-0.0194427	-0.00629823	-0.00362369
264.94	-0.0521719	-0.0294112	-0.0299404	-0.0162737	-0.0166756	-0.0186483	-0.00950156	-0.0146631
265.22	-0.0456694	-0.0234656	-0.0229882	-0.022597	-0.0118744	-0.0228685	-0.0157209	-0.00348508
265.499	-0.0485267	-0.0195947	-0.0228806	-0.018611	-0.0102444	-0.0158978	-0.0138384	-0.00825726
265.779	-0.0322183	-0.0467774	-0.0354845	-0.0207155	-0.024223	-0.0209819	-0.00336103	-0.0194155
266.06	-0.0216434	-0.030948	-0.0299012	-0.018708	-0.0205678	-0.0179632	-0.0130597	-0.00152472
266.339	-0.0548299	-0.0283642	-0.0294319	-0.0170884	-0.0126944	-0.0202371	-0.0143312	-0.00155442
266.619	-0.0393283	-0.0313226	-0.0249242	-0.0265248	-0.0252702	-0.0198101	0.001853	-0.00347518
266.899	-0.0328353	-0.0121026	-0.0151071	-0.018514	-0.0116274	-0.020545	-0.0167854	-0.0136829
267.18	-0.0430969	-0.0299587	-0.0332649	-0.0084763	-0.0155098	-0.0168312	-0.0162335	-0.0074652
267.459	-0.0323132	-0.0353856	-0.0264007	-0.0198427	-0.0140083	-0.016424	-0.0116897	-0.00514841
267.74	-0.0348288	-0.0184708	-0.0273981	-0.0146153	-0.019007	-0.0229381	-0.0108913	-0.0102572
268.019	-0.0346674	-0.0244165	-0.0313777	-0.023916	0.000112619	-0.0246063	-0.00667278	-0.00579196
268.3	-0.0363666	-0.0346172	-0.0297839	-0.0215302	-0.0155988	-0.0232856	-0.0113743	-0.00720778
268.579	-0.0767201	-0.0386034	-0.0238584	-0.02218	-0.0197874	-0.0140012	-0.00882147	-0.0138314
268.859	-0.0610476	-0.0230045	-0.0314657	-0.0180291	-0.00788335	-0.0215479	-0.0134441	-0.00313855
269.139	-0.0486596	-0.0365191	-0.0265963	-0.0186983	-0.0149665	-0.0222132	-0.00168544	-0.00914833
269.419	-0.0362527	-0.0411008	-0.0207881	-0.0248082	-0.00736965	-0.019552	-0.0151296	-0.0129205
269.7	-0.0353983	-0.00291038	-0.0258042	-0.0229364	-0.0241638	-0.0207733	-0.0150014	-0.00794044
269.979	-0.0381607	-0.0402651	-0.0234282	-0.019736	-0.0241736	-0.0153417	-0.0130794	-0.00740579
270.26	-0.0406098	-0.030852	-0.0263811	-0.0207543	-0.0145121	-0.0273966	-0.0101127	-0.00542564
270.54	-0.0252696	-0.0208625	-0.0123301	-0.0206477	-0.0167348	-0.0148551	-0.00717545	-0.00304944
270.82	-0.0356831	-0.0274325	-0.0249536	-0.0107457	-0.0131093	-0.0149048	-0.0129809	-0.00382171
271.099	-0.054697	-0.0335703	-0.017092	-0.0246433	-0.00705352	-0.0160765	-0.00966912	-0.00523752
271.38	-0.0288863	-0.00167131	-0.0296275	-0.0173502	-0.00859463	-0.00601752	-0.00765842	-0.0148512
271.66	-0.0319335	-0.0309192	-0.0189792	-0.0195323	-0.0100172	-0.0144083	-0.00472121	-0.00914833
271.94	-0.0513271	-0.0334358	-0.0390535	-0.0244591	-0.0134353	-0.0146168	-0.0113447	-0.00267321
272.22	-0.0226496	-0.0341754	-0.0315342	-0.0190571	-0.0176536	-0.0171787	-0.0102211	-0.00508901
272.499	-0.0542603	-0.0100855	-0.0184707	-0.0127145	-0.0123782	-0.0107441	-0.0050859	-0.00906913
272.779	-0.0334238	-0.03528	-0.0194387	-0.0228686	-0.0161816	-0.0120847	-0.0137201	-0.00192075
273.06	-0.0450904	-0.0213908	-0.0330302	-0.020153	-0.017861	-0.0140607	-0.0166672	-0.0109107
273.339	-0.0482704	-0.0320526	-0.0261269	-0.0228977	-0.0109458	-0.0101682	-0.0143805	-0.0134057
273.619	-0.0497513	-0.0358467	-0.0263225	-0.0244009	-0.016557	-0.0124124	-0.00472121	-0.00947506
273.899	-0.0201435	-0.0244069	-0.0036961	-0.0157403	-0.0134748	-0.0061466	-0.0130893	-0.0074751
274.18	-0.0445018	-0.032408	-0.0214628	-0.0132091	-0.0151345	-0.00685163	-0.00997467	-0.0037821
274.459	-0.0414642	-0.0383441	-0.0299892	-0.0167489	-0.00925652	-0.00539193	-0.00696847	0.00306925
274.74	-0.0419768	-0.0162616	-0.0179231	-0.0206186	-0.0138403	-0.0127798	-0.00927487	-0.00886121
275.019	-0.0361957	-0.0214677	-0.0226948	-0.0219763	-0.0161322	-0.00812265	-0.0124388	0.000221778
275.3	-0.0215105	-0.0232831	-0.013171	-0.00991165	-0.00782408	-0.00208528	-0.0120938	-0.0184254
275.579	-0.0560734	-0.0320334	-0.0244158	-0.0144504	-0.0138798	-0.00462733	-0.0112264	-0.00766321
275.859	-0.0512891	-0.0286812	-0.0228219	-0.0228007	-0.0135341	-0.00409112	-0.00546044	-0.0118909
276.139	0.00789793	-0.0175199	-0.0250024	-0.0108136	-0.0154703	-0.00442873	-0.0100929	-0.00446526
276.419	-0.0172767	-0.0255019	-0.0232228	-0.0108912	-0.0124672	-0.0129585	-0.0128724	-0.00317815
276.7	-0.0329492	-0.0432043	-0.0346631	-0.0174569	-0.0177128	-0.00898655	-0.00561814	-0.0113958
276.979	-0.0406668	-0.0141581	-0.0273296	-0.023916	-0.0152629	-0.00519334	-0.00233596	-0.0115047
277.26	-0.0428881	-0.0349822	-0.0251687	-0.0145571	-0.00995792	-0.00304848	-0.0106646	-0.00347518
277.54	-0.0487356	-0.0212468	-0.0141293	-0.0162155	-0.020637	0.00158878	-0.0105956	-0.0117126
277.82	-0.0431064	-0.0272212	-0.0174831	-0.0217824	-0.00446526	-0.00446845	-0.00589412	-0.00392071
278.099	-0.0237033	-0.0331092	-0.0200939	-0.00578018	-0.0150851	-0.00329673	-0.0179288	-0.00700976
278.38	-0.0293135	-0.033042	-0.0312017	-0.0158664	-0.0209729	0.00283002	-0.00606168	-0.00457417
278.66	-0.0232666	-0.0149457	-0.0158111	-0.0142177	-0.0116867	-0.00495502	-0.0157308	-0.000852458
278.94	-0.0533775	-0.0181635	-0.0188814	-0.0158373	-0.00531484	-0.00748714	-0.00567728	-0.00913843
279.22	-0.0205327	-0.0274517	-0.0239855	-0.0185431	-0.0129216	-0.00358469	-0.0121332	-0.0101186
279.499	-0.0306899	-0.00878878	-0.0158991	-0.0244882	-0.0154308	-0.00547137	-0.0121036	-0.00674244
279.779	-0.0307089	-0.0505235	-0.029031	-0.0113179	-0.00860451	0.000360455	-0.00343002	-0.000689095
280.06	-0.0393663	-0.0173662	-0.0283563	-0.0131897	-0.0114101	-0.00363434	-0.011877	-0.00800974
280.339	-0.029997	-0.00559024	-0.0297057	-0.0203179	-0.0099184	-0.00276051	-0.0054703	-0.0036831
280.619	-0.035199	-0.0275958	-0.0345654	-0.0110754	-0.0156778	-0.00652394	-0.0022374	-0.00899982
280.899	-0.0430874	-0.0331764	-0.0212868	-0.020027	-0.0123684	-0.0131869	-0.0114236	-0.0117423
281.18	-0.0191563	-0.0325137	-0.0297937	-0.0147511	-0.0114496	-0.00629555	-0.00970855	-0.0107424
281.459	-0.0120557	-0.0194506	-0.0122421	-0.0148869	-0.0191156	-0.00485572	-0.0110786	-0.00516821
281.74	-0.0341073	-0.0332629	-0.0213748	-0.0133545	-0.00826863	-0.0092348	-0.0107336	-0.00630681
282.019	-0.0387492	-0.0221593	-0.017972	-0.0232953	-0.0106198	-0.0169801	-0.00712617	-0.00913843
282.3	-0.0304241	-0.0140717	-0.0177667	-0.0138782	-0.00819947	-0.00633527	-0.00712617	-0.00533653
282.579	-0.0186817	-0.0248391	-0.0254816	-0.0130927	-0.0149764	-0.00777511	-0.00841736	-0.00716817
282.859	-0.0373158	-0.025329	-0.0239758	-0.0188729	-0.0106988	-0.0103867	-0.00520418	-0.00856419
283.139	-0.0376576	-0.0324945	-0.0241322	-0.00957221	-0.012319	-0.00676226	-0.0126359	-0.00111879
283.419	-0.0265131	-0.0312938	-0.0183045	-0.00911639	-0.00934543	-0.00707009	-0.00773727	-0.00558405
283.7	-0.0367273	-0.031169	-0.0293928	-0.0131315	-0.0168435	-0.00937382	-0.00658407	-0.0109404
283.979	-0.0217763	-0.0351455	-0.0237704	-0.0183298	-0.0207654	-0.0187079	-0.00297663	-0.0037821
284.26	-0.0275573	-0.0243589	-0.0217464	-0.0211908	-0.00962203	-0.0109527	-0.00740215	-0.00318806
284.54	-0.0298641	-0.0214773	-0.0330204	-0.0167489	-0.00288463	-0.0164936	-0.00686991	-0.0146829
284.82	-0.0579435	-0.0248391	-0.0176005	-0.0232662	-0.0176536	-0.0173277	-0.00675163	-0.00163363
285.099	-0.0130145	-0.0296705	-0.0236922	-0.0188147	-0.0273843	-0.0212698	-0.00527317	-0.00815825
285.38	-0.0539471	-0.0276246	-0.0272025	-0.0185625	-0.00891075	-0.0172979	-0.0134737	-0.0105047
285.66	-0.0203144	-0.020267	-0.0223917	-0.00635238	-0.00944421	-0.0149445	-0.00843707	-0.00785133
285.94	-0.0305286	-0.0332533	-0.0119292	-0.0173114	-0.0148578	-0.017844	-0.0103196	-0.0133166
286.22	-0.0348572	-0.0256171	-0.022157	-0.0168847	-0.0125067	-0.0186881	-0.00649536	-0.00318806
286.499	-0.0381607	-0.023091	-0.0211499	-0.0143535	-0.00661885	-0.0181022	-0.00559843	-0.00217817
286.779	-0.0231432	-0.024186	-0.0255011	-0.0178933	-0.0149171	-0.0123031	-0.00394256	-0.00320786
287.06	-0.0159383	-0.0248103	-0.0244353	-0.0177188	-0.0127042	-0.0134749	-0.00881161	-0.00738599
287.339	-0.0268169	-0.0340889	-0.027535	-0.0164677	-0.008891	-0.0203861	-0.0130104	-0.0128215
287.619	-0.0469984	-0.0204207	-0.0234575	-0.0134127	-0.0245984	-0.0157985	-0.0105365	-0.00892062
287.899	-0.0463909	-0.0214677	-0.0230566	-0.00936854	-0.00922688	-0.0193832	-0.0120347	-0.00570286
288.18	-0.044293	-0.0193353	-0.0280434	-0.0216078	-0.01468	-0.0150934	-0.00805267	-0.00491079
288.459	-0.0216624	-0.00944194	-0.0237606	-0.0262048	0.00277597	-0.0243382	-0.0100535	0.00189105
288.74	-0.0417774	-0.036327	-0.0211597	-0.0154494	-0.00894039	-0.0142693	-0.00892989	-0.00817806
289.019	-0.0316772	-0.00953799	-0.0196636	-0.0122974	-0.0183451	-0.0194229	-0.00581527	0.00309895
289.3	-0.0317911	-0.0263952	-0.0227339	-0.0202791	-0.0171102	-0.0206542	-0.00383414	-0.0113265
289.579	-0.0443689	-0.0245414	-0.0232717	-0.0141886	-0.0105309	-0.0153119	-0.0142129	-0.00827706
289.859	-0.0621867	-0.0387955	-0.0221081	-0.0116185	-0.0114397	-0.0141898	-0.00681077	-0.00839587
290.139	-0.0363571	-0.00162328	-0.0276718	-0.0249731	-0.0015905	-0.0159573	-0.0149127	-0.00459397
290.419	-0.0431064	-0.0129286	-0.0220984	-0.0102705	-0.0148578	-0.0193236	-0.00735287	-0.00933645
290.7	-0.0495804	-0.0315532	-0.0167498	-0.0212199	-0.00967143	-0.0099994	-0.010911	-0.00825726
290.979	-0.0231053	-0.0173566	-0.0143737	-0.0156239	-0.0170411	-0.0129089	-0.00155731	-0.0132968
291.26	0.00235419	-0.0310153	-0.0246798	-0.0185722	-0.0138502	-0.0160666	-0.00758942	-0.00315835
291.54	-0.0373728	-0.0225339	-0.0218344	-0.0144117	-0.00515678	-0.0128394	-0.00908759	-0.00419794
291.82	-0.0328353	-0.0305542	-0.0217561	-0.0182522	-0.0129216	-0.0115485	-0.0139468	-0.00799984
292.099	-0.0264467	-0.0236289	-0.021981	-0.019028	-0.00564084	-0.00985046	-0.0160856	0.00194056
292.38	-0.0570986	-0.0167515	-0.0147257	-0.0116767	-0.0105704	-0.0129883	-0.00275979	-0.0108711
292.66	-0.0232476	-0.0373739	-0.0200254	-0.0264084	-0.013297	-0.0124819	-0.00233596	-0.00489099
292.939	-0.0382841	-0.0224762	-0.0230468	-0.0102414	-0.0112422	-0.0143189	-0.00803296	-0.0124552
293.22	-0.0481755	-0.0123715	-0.0113523	-0.00424785	-0.0185427	-0.0101682	-0.0136807	-0.00144552
293.499	-0.0400687	-0.027154	-0.0161338	-0.0170011	-0.0120424	-0.00581892	-0.0114728	-0.00400982
293.78	-0.0433722	-0.0208241	-0.0162902	-0.0139364	-0.00660897	-0.00707009	-0.00747115	-0.00929685
294.06	-0.017571	-0.0227068	-0.0280434	-0.0251089	-0.0162606	-0.00245268	-0.00636723	-0.000714837
294.34	-0.0418818	-0.0244837	-0.0228513	-0.0193675	-0.00370458	-0.00699065	-0.00871305	-0.00288113
294.619	-0.0372399	-0.023821	-0.0123203	-0.0142759	-0.011173	-0.0015292	-0.0054703	-0.00676224
294.899	-0.0350186	-0.0141197	-0.0187836	-0.0190668	-0.0123684	-0.00544158	-0.0113644	-0.00437615
295.18	-0.0239501	-0.0144463	-0.0157622	-0.00834053	-0.0135538	-0.00649415	-0.00427767	-0.00696026
295.459	-0.0544882	-0.0313899	-0.0247287	-0.0147996	-0.0024796	-0.00274065	0.00147846	-0.00432665
295.74	-0.0381417	-0.0238978	-0.0116652	-0.0236832	-0.00386264	-0.00510397	-0.00960013	-0.00508901
296.019	-0.0292375	-0.0338008	-0.0275056	-0.0118222	-0.0116867	0.00466705	-0.00865391	-0.00661373
296.3	-0.0142865	-0.00811642	-0.0229686	-0.0118901	-0.0119633	-0.000887733	-0.00530274	-0.00485139
296.579	-0.0454226	-0.0321583	-0.0161924	-0.0200173	-0.00787347	-0.00998947	-0.0127246	-0.00703946
296.86	-0.034506	-0.0189319	-0.0164858	-0.0128017	-0.0186118	0.00145969	-0.00624895	-0.00262371
297.139	-0.0328543	-0.0160984	-0.0268114	-0.0117446	-0.0100172	-0.00478621	-0.0112264	-0.00438605
297.419	-0.032579	-0.0355297	-0.0151266	-0.0145183	-0.0103827	-0.00582885	-0.0063278	-0.0123463
297.7	-0.0455935	-0.0285371	-0.0167693	-0.0237511	-0.019491	-0.0017278	-0.0092453	-0.00308905
297.979	-0.0122646	-0.0114494	-0.0171018	-0.0135194	-0.00831802	-0.00188668	-0.00966912	-0.00589097
298.26	-0.00475585	-0.0351839	-0.0183827	-0.0166326	-0.00601624	0.00641471	0.000240496	-0.00931665
298.539	-0.0495235	-0.0298338	-0.0164858	-0.0176703	-0.0110248	-0.00450817	-0.00960013	-0.00489099
298.82	-0.00914148	-0.00966286	-0.0357387	-0.0117058	-0.0176338	-0.00254205	-0.0117685	-0.00664343
299.099	-0.0368507	-0.0250888	-0.00371565	-0.00867027	-0.0117065	-0.00709987	-0.00781612	-0.00674244
299.38	-0.0391479	-0.0428969	-0.0196147	-0.00496552	-0.014354	0.00671261	0.00184315	0.00338607
299.66	-0.0155491	-0.00851023	-0.024934	-0.0216757	-0.0146109	-5.93808e-05	-0.00529288	-0.00960377
299.939	-0.0199062	-0.00676208	-0.0153906	-0.00845691	0.00217335	-0.00366413	-0.00306534	-0.00429694
300.22	-0.030652	-0.0248391	-0.0129168	-0.0124817	-0.0121214	0.00077056	-0.011532	0.00213857
300.499	-0.0260765	-0.0292095	-0.0224895	-0.0110173	-0.00540375	-0.00437908	-0.0138778	0.00171284
300.78	-0.0361672	-0.0237441	-0.0162413	-0.0108427	-0.0107383	-0.00493516	0.00473107	-0.0112374
301.06	-0.0315538	-0.0227932	-0.0303119	-0.0149063	-0.016231	-0.00711973	-0.00909745	-0.00913843
301.34	-0.0375437	-0.00907694	-0.00840911	-0.0208028	-0.00920712	4.25e-05	-0.00787526	-0.00834637
301.619	-0.0136031	-0.0295361	-0.0195463	-0.00313255	-0.00861439	-0.00850992	-0.00815124	-0.00892062
301.899	-0.0167356	-0.0251369	-0.027887	-0.0140625	-0.0129512	-0.0118166	-0.00289778	0.00113859
302.18	-0.0324935	-0.0442801	-0.0269874	-0.0104935	-0.0107087	-0.00645443	-0.0115813	-0.00465337
302.459	-0.0379613	-0.0167707	-0.0227437	-0.017166	-0.00735977	-0.00598773	-0.00855535	-0.00479198
302.74	-0.0198967	-0.0217654	-0.0198494	-0.0127532	-0.00347737	-0.00981074	-0.00362715	-0.00551474
303.019	-0.0140492	-0.0119585	-0.0246015	-0.0159537	0.00014522	-0.00205549	-0.00810195	-0.00929685
303.3	-0.0270732	-0.0229661	-0.0144715	-0.0119483	-0.018029	-0.0136437	-0.00595326	-0.00975228
303.579	-0.018169	-0.00345788	-0.0286008	-0.00979527	-0.0125462	-0.0060771	-0.0079344	0.00116829
303.86	-0.0301963	-0.0145519	-0.014804	-0.00543104	-0.0100863	-0.0130082	-0.00591384	-0.00855429
304.139	-0.033889	-0.0345404	-0.0192921	-0.0165162	-0.00929603	-0.00852978	-0.00681077	0.00314845
304.419	-0.0212162	-0.0159255	-0.0182165	-0.0140431	-0.00994804	-0.0158978	-0.0107533	-0.00723748
304.7	-0.0509853	-0.0260974	-0.017532	-0.0108621	-0.00325015	-0.0134451	-0.00920587	-0.00960377
304.979	-0.0307564	-0.0237537	-0.0255598	-0.022694	-0.0192737	-0.0129287	-0.00573642	-0.0050098
305.26	-0.0422615	-0.0281913	-0.0171702	-0.0129278	-0.0165866	-0.0155304	0.000304563	-0.00555435
305.539	-0.0176754	-0.0203535	-0.0214628	-0.0158373	-0.00652994	-0.0185193	-0.00318361	-0.00987109
305.82	-0.0139163	-0.0181539	-0.0126234	-0.016041	-0.013781	-0.0142097	-0.00837793	-0.00421774
306.099	-0.0422236	-0.0125636	-0.0278087	-0.0157306	-0.0117855	-0.0130479	-0.0084765	-0.0109602
306.38	-0.0386638	-0.0185093	-0.0173267	-0.00439332	-0.0124968	-0.0184696	-0.00580542	-0.000139601
306.66	-0.0196024	-0.02214	-0.01013	-0.00481035	-0.0125659	-0.015292	-0.00832865	-0.00907903
306.939	-0.01759	-0.0167323	-0.0232131	-0.0117543	-0.00646079	-0.0158183	-0.0117587	-0.0062474
307.22	-0.0400687	-0.0457785	-0.028239	-0.0229752	-0.0120522	-0.00879789	-0.0043171	-0.00172274
307.499	-0.0437329	-0.00217078	-0.023262	-0.0138879	-0.013949	-0.0158283	-0.0071656	-0.00218808
307.78	-0.0362242	-0.0149265	-0.0117043	-0.0200076	-0.00481102	-0.0170794	-0.00731344	-0.00583157
308.06	-0.0255734	-0.0344828	-0.0220593	-0.00617781	-0.0114595	-0.0172383	-0.00698818	-0.00499
308.34	-0.0460966	-0.019537	-0.0285323	-0.0144892	-0.00201529	-0.0180228	-0.00906788	-0.00568306
308.619	-0.0192892	-0.0252137	-0.0145106	-0.00520798	-0.015984	-0.0152027	-0.00456351	-0.00361379
308.899	-0.0272536	-0.00633945	-0.0255891	-0.00914548	-0.0101555	-0.0169205	-0.00842722	-0.00780183
309.18	-0.0376101	-0.0445298	-0.00967048	-0.0182328	-0.00694486	-0.0105257	-0.00825966	-0.010782
309.459	-0.0338985	-0.0324657	-0.0318568	-0.0124914	-0.0150159	-0.0152424	-0.00433681	-0.00572266
309.74	-0.0209314	-0.0196811	-0.0193312	-0.0145571	-0.00956276	-0.0159971	-0.00369615	-0.00482169
310.019	-0.0103186	-0.00672366	-0.0127995	-0.0106099	-0.0101357	-0.0218557	-0.00700789	0.00206927
310.3	-0.0355312	-0.0212468	-0.0099736	-0.0170593	-0.0195602	-0.00657359	-0.00149817	-0.00396032
310.579	-0.0277092	-0.0120065	-0.0178449	-0.0194839	-0.00244996	-0.0119457	-0.00539145	-0.00332667
310.86	-0.047511	-0.0229565	-0.0179818	-0.0117737	-0.00155098	-0.0157091	-0.00896932	-0.0119503
311.139	-0.0498557	-0.0218135	-0.0203774	-0.0129569	-0.0154901	-0.0127401	-0.00616025	-0.000466327
311.419	-0.0392144	-0.0176544	-0.00878068	-0.0173793	-0.0110742	-0.0146565	-0.00944242	-0.00400982
311.7	-0.0187196	-0.0142734	-0.0237117	-0.0190571	-0.00398119	-0.0105058	-0.00743172	-0.00142571
311.979	-0.0351705	-0.0316108	-0.0180894	-0.0135	-0.00346749	-0.0119556	-0.00728387	-0.00757411
312.26	-0.0479856	-0.0174911	-0.0188227	-0.00930066	-0.00847608	-0.00350525	-0.000478035	-0.011772
312.539	-0.0213301	-0.0113822	-0.012731	-0.0229752	-0.0131389	-0.018549	-0.00512532	-0.000660383
312.82	-0.0406383	-0.016934	-0.0189596	-0.0158664	-0.00930591	-0.0039521	-0.0119262	-0.00464347
313.099	-0.0239406	-0.0296321	-0.00938692	-0.0113761	-0.00942446	-0.00468691	-0.0103098	-0.00726718
[truncated: 595 more rows]

## Sheet: Fig2c
1/eV	°C	WT O2	WT pre	N298A O2	N298A pre	WT O2 error	WT pre error	N298A O2 error	N298A pre error	WT O2 fit	WT pre fit	N298A O2 fit	N298A pre fit
42.4841	0	6.1049	1.1099	3.7016	1.2697	0.45373	0.09645	0.38116	0.13644	5.6755	1.00138	3.3732	1.20309
41.7204	5	3.6769	0.7168	2.3189	0.904	0.3201	0.09001	0.31931	0.09574	4.11522	0.81533	2.63887	0.88295
40.9837	10	2.9748	0.6191	1.9189	0.5946	0.31621	0.06077	0.27338	0.08584	3.01795	0.66868	2.08238	0.65511
40.2725	15	2.1758	0.5366	1.695	0.4246	0.23584	0.0507	0.38594	0.09016	2.2372	0.55219	1.6568	0.49113
39.5856	20	1.722	0.466	1.2371	0.3261	0.334	0.08493	0.22851	0.05352	1.67546	0.45898	1.32852	0.37183
38.9218	25	1.2377	0.3767	1.0414	0.2728	0.19351	0.07057	0.23344	0.05968	1.26699	0.38388	1.07321	0.28415
38.2798	30	1.0273	0.3395	0.9053	0.244	0.22745	0.08173	0.18022	0.05851	0.96698	0.32297	0.87308	0.21908
37.6587	35	0.7889	0.3148	0.7464	0.2017	0.14538	0.0526	0.09027	0.0383	0.74451	0.27325	0.71505	0.17034

## Sheet: Fig3
flash number	1384 cm-1 (wt)	1384 cm-1 (D61A)	1384 cm-1 (N298A)	1400 cm-1 (wt)	1400 cm-1 (D61A)	1400 cm-1 (N298A)	1514 cm-1 (wt)	1514 cm-1 (D61A)	1514 cm-1 (N298A)	1544 cm-1 (wt)	1544 cm-1 (D61A)	1544 cm-1 (N298A)
1	-0.00769849	0.00301252	-0.00611211	-0.0459974	-0.0214385	-0.0392545	0.0243287	0.0246071	0.0342557	-0.0797244	-0.0336366	-0.0516457
2	0.000662272	-0.0116176	-0.00331607	-0.0271011	-0.0190669	-0.0235456	0.00568477	0.00518825	0.00620915	-0.0041914	-0.0142143	-0.00322451
3	0.0261611	0.00591138	0.0181159	0.0202712	0.00216401	0.0158266	-0.0168865	-0.00217983	-0.0131689	0.0552019	-0.000344432	0.025395
4	-0.00850472	-0.000473414	-0.000821829	0.0121554	0.00274344	0.00737717	-0.00298866	0.00264026	-0.00127766	0.00593566	0.00678169	0.00576367
5	-0.00585705	-0.00215382	-0.00471942	-0.0139	-0.00128343	-0.00846391	0.00575758	0.00325693	0.0102405	-0.0386948	0.00265097	-0.0177063
6	-0.00092202	-0.00243037	9.126e-05	-0.0149594	-0.00419425	-0.0131988	0.00285356	0.00227488	0.00769177	-0.00952427	-0.00379778	-0.00742734
7	0.0119707	0.00155846	0.00779673	0.0051442	-0.00240055	-0.000559928	-0.00472105	0.000959552	-0.00222136	0.0279837	0.00341365	0.00775698
8	0.00152946	0.000330848	0.00273418	0.00698313	0.000310075	0.00269398	-0.00160531	0.00213184	-0.00112053	0.0142784	0.000586137	0.00503051
9	-0.00296646	-0.000396901	-0.000921148	-0.00698125	-0.000266977	-0.00357777	0.00323484	0.00374585	0.00512286	-0.0157047	0.00511563	-0.00550604
10	-0.000668725	-0.00207791	-0.000503826	-0.011524	-0.00299573	-0.0087066	0.00277727	0.0039239	0.0068112	-0.0108201	-0.00515541	-0.00659421

## Sheet: Fig4a
wavenumber: 1384 cm-1, X: time (ms), Y: ΔA (μOD)
wt data (X)	wt data (Y)	wt fit (X)	wt fit (Y)	D61A data (X)	D61A data (Y)	D61A fit (X)	D61A fit (Y)	N298A data (X)	N298A data (Y)	N298A fit (X)	N298A fit (Y)
-19.9001	-0.500788	0.000216459	77.3735	-19.9	-2.769	0.000215281	59.5572	-19.9	-0.853838	0.000214267	84.2652
-19.7001	-1.51374	0.000231844	77.2918	-19.7	-1.52479	0.000230665	59.5187	-19.7	-1.578	0.000229651	84.1939
-19.5001	-0.6886	0.000247229	77.2103	-19.5	-1.59298	0.00024605	59.4802	-19.5	-1.45759	0.000245036	84.1228
-19.3001	-0.190516	0.000262613	77.1289	-19.3	-1.84911	0.000261435	59.4419	-19.3	-2.05979	0.000260421	84.0518
-19.1001	-1.47708	0.000277998	77.0477	-19.1001	-2.03431	0.000276819	59.4036	-19.1001	-0.925309	0.000275805	83.9809
-18.9002	-1.07883	0.000293382	76.9666	-18.9001	-2.5425	0.000292204	59.3653	-18.9001	-1.05424	0.00029119	83.9101
-18.7002	-1.77394	0.000308767	76.8857	-18.7001	-1.54376	0.000307588	59.3272	-18.7001	-0.927191	0.000306575	83.8395
-18.5002	-0.983125	0.000324152	76.8049	-18.5001	-2.32191	0.000322973	59.2891	-18.5001	-1.13755	0.000321959	83.769
-18.3002	-1.54662	0.000339536	76.7242	-18.3001	-2.07858	0.000338358	59.251	-18.3001	-0.862348	0.000337344	83.6986
-18.1002	-1.22928	0.000354921	76.6437	-18.1001	-1.72734	0.000353742	59.213	-18.1001	-0.519581	0.000352728	83.6283
-17.9002	-2.073	0.000370305	76.5634	-17.9002	-1.14517	0.000369127	59.1751	-17.9002	-1.54338	0.000368113	83.5581
-17.7002	-1.75295	0.00038569	76.4832	-17.7002	-0.622101	0.000384512	59.1373	-17.7002	-0.75214	0.000383498	83.4881
-17.5003	-1.40292	0.000401075	76.4031	-17.5002	-1.58018	0.000399896	59.0995	-17.5002	-1.23646	0.000398882	83.4182
-17.3003	-0.817624	0.000416459	76.3232	-17.3002	-1.31986	0.000415281	59.0618	-17.3002	-1.16859	0.000414267	83.3485
-17.1003	-1.38163	0.000431844	76.2434	-17.1002	-2.45311	0.000430665	59.0242	-17.1002	0.205058	0.000429651	83.2788
-16.9003	-1.15873	0.000447229	76.1638	-16.9002	-1.63528	0.00044605	58.9866	-16.9002	-0.721316	0.000445036	83.2093
-16.7003	-0.674837	0.000462613	76.0843	-16.7002	-1.47968	0.000461435	58.949	-16.7002	0.558189	0.000460421	83.1399
-16.5003	-0.968846	0.000477998	76.0049	-16.5003	-1.68587	0.000476819	58.9116	-16.5003	1.01144	0.000475805	83.0706
-16.3004	-0.760616	0.000493382	75.9257	-16.3003	-1.12813	0.000492204	58.8742	-16.3003	-0.297919	0.00049119	83.0014
-16.1004	-1.05682	0.000508767	75.8467	-16.1003	-1.02285	0.000507588	58.8369	-16.1003	-0.277872	0.000506575	82.9324
-15.9004	-1.18423	0.000524152	75.7677	-15.9003	0.0911458	0.000522973	58.7996	-15.9003	-0.214354	0.000521959	82.8634
-15.7004	-0.439131	0.000539536	75.689	-15.7003	-0.923655	0.000538358	58.7624	-15.7003	0.350016	0.000537344	82.7946
-15.5004	-0.461464	0.000554921	75.6103	-15.5003	-0.303251	0.000553742	58.7253	-15.5003	-0.532919	0.000552728	82.726
-15.3004	-0.593959	0.000570305	75.5318	-15.3004	-0.0408971	0.000569127	58.6882	-15.3004	0.147511	0.000568113	82.6574
-15.1004	-1.1663	0.00058569	75.4535	-15.1004	-0.150289	0.000584512	58.6512	-15.1004	0.546931	0.000583498	82.589
-14.9005	-0.904962	0.000601075	75.3753	-14.9004	-0.0842893	0.000599896	58.6142	-14.9004	0.732822	0.000598882	82.5206
-14.7005	-1.47088	0.000616459	75.2972	-14.7004	-0.187465	0.000615281	58.5774	-14.7004	0.675117	0.000614267	82.4524
-14.5005	-1.50645	0.000631844	75.2193	-14.5004	-1.20347	0.000630665	58.5405	-14.5004	0.589598	0.000629651	82.3843
-14.3005	-1.41944	0.000647229	75.1415	-14.3004	-0.415772	0.00064605	58.5038	-14.3004	0.347657	0.000645036	82.3164
-14.1005	-0.501716	0.000662613	75.0638	-14.1004	-1.15215	0.000661435	58.4671	-14.1004	-0.798024	0.000660421	82.2485
-13.9005	-0.411015	0.000677998	74.9863	-13.9005	-1.11449	0.000676819	58.4305	-13.9005	-0.589986	0.000675805	82.1808
-13.7006	-0.868413	0.000693382	74.9089	-13.7005	-0.545763	0.000692204	58.3939	-13.7005	-0.0192131	0.00069119	82.1132
-13.5006	-0.721522	0.000708767	74.8317	-13.5005	-0.117337	0.000707588	58.3574	-13.5005	0.491757	0.000706575	82.0457
-13.3006	-0.152476	0.000724152	74.7546	-13.3005	-0.472985	0.000722973	58.3209	-13.3005	-1.71542	0.000721959	81.9784
-13.1006	0.528273	0.000739536	74.6776	-13.1005	-0.902361	0.000738358	58.2846	-13.1005	-0.845386	0.000737344	81.9111
-12.9006	0.539023	0.000754921	74.6008	-12.9005	0.579563	0.000753742	58.2482	-12.9005	0.0532119	0.000752728	81.844
-12.7006	1.20556	0.000770305	74.5241	-12.7006	-0.724971	0.000769127	58.212	-12.7006	-0.157322	0.000768113	81.777
-12.5006	-0.625843	0.00078569	74.4476	-12.5006	-0.935284	0.000784512	58.1758	-12.5006	-0.327772	0.000783498	81.7101
-12.3007	-0.138084	0.000801075	74.3712	-12.3006	-0.851705	0.000799896	58.1397	-12.3006	-0.737223	0.000798882	81.6433
-12.1007	-0.453893	0.000816459	74.2949	-12.1006	-0.11807	0.000815281	58.1036	-12.1006	-0.724821	0.000814267	81.5766
-11.9007	-0.429381	0.000831844	74.2187	-11.9006	-0.971216	0.000830665	58.0676	-11.9006	-0.488399	0.000829651	81.5101
-11.7007	-0.487602	0.000847229	74.1427	-11.7006	-0.285465	0.00084605	58.0316	-11.7006	0.153265	0.000845036	81.4436
-11.5007	-0.827056	0.000862613	74.0669	-11.5006	-1.27896	0.000861435	57.9957	-11.5006	0.478555	0.000860421	81.3773
-11.3007	-1.72071	0.000877998	73.9911	-11.3007	-0.198469	0.000876819	57.9599	-11.3007	0.597603	0.000875805	81.3111
-11.1008	-0.401963	0.000893382	73.9156	-11.1007	-0.393941	0.000892204	57.9242	-11.1007	-0.316508	0.00089119	81.245
-10.9008	0.0743207	0.000908767	73.8401	-10.9007	-0.587337	0.000907588	57.8884	-10.9007	0.266887	0.000906575	81.1791
-10.7008	1.22668	0.000924152	73.7648	-10.7007	-0.453241	0.000922973	57.8528	-10.7007	-0.828345	0.000921959	81.1132
-10.5008	0.160546	0.000939536	73.6896	-10.5007	0.643022	0.000938358	57.8172	-10.5007	0.343026	0.000937344	81.0475
-10.3008	-0.885831	0.000954921	73.6145	-10.3007	1.16176	0.000953742	57.7817	-10.3007	-0.29005	0.000952728	80.9819
-10.1008	0.321288	0.000970305	73.5396	-10.1008	0.329908	0.000969127	57.7462	-10.1008	0.687933	0.000968113	80.9164
-9.90085	0.821708	0.00098569	73.4648	-9.90077	1.55502	0.000984512	57.7108	-9.90077	-1.14433	0.000983498	80.851
-9.70086	-0.229156	0.00100107	73.3902	-9.70078	2.19406	0.000999896	57.6755	-9.70079	-0.820486	0.000998882	80.7857
-9.50088	0.100654	0.00101646	73.3156	-9.5008	0.525039	0.00101528	57.6402	-9.5008	-0.0592228	0.00101427	80.7205
-9.30089	-0.599963	0.00103184	73.2413	-9.30082	0.203809	0.00103067	57.605	-9.30082	0.0173	0.00102965	80.6555
-9.10091	-0.32177	0.00104723	73.167	-9.10083	-0.21975	0.00104605	57.5699	-9.10083	0.489494	0.00104504	80.5906
-8.90092	0.0498032	0.00106261	73.0929	-8.90085	0.206313	0.00106143	57.5348	-8.90085	0.753532	0.00106042	80.5257
-8.70094	0.370025	0.001078	73.0189	-8.70086	0.610926	0.00107682	57.4997	-8.70086	0.0198297	0.0010758	80.461
-8.50095	-0.239718	0.00109338	72.945	-8.50088	1.42139	0.0010922	57.4647	-8.50088	0.327388	0.00109119	80.3964
-8.30097	-0.598474	0.00110877	72.8713	-8.30089	1.1806	0.00110759	57.4298	-8.30089	-0.492927	0.00110657	80.3319
-8.10098	-0.384682	0.00112415	72.7977	-8.10091	1.32944	0.00112297	57.395	-8.10091	-0.431363	0.00112196	80.2676
-7.901	-0.283179	0.00113954	72.7243	-7.90092	1.17239	0.00113836	57.3602	-7.90092	0.588613	0.00113734	80.2033
-7.70101	0.28722	0.00115492	72.6509	-7.70094	2.93472	0.00115374	57.3254	-7.70094	-0.527686	0.00115273	80.1392
-7.50103	-0.276013	0.00117031	72.5777	-7.50095	1.88567	0.00116913	57.2907	-7.50095	0.689295	0.00116811	80.0751
-7.30105	0.484702	0.00118569	72.5047	-7.30097	0.315403	0.00118451	57.2561	-7.30097	0.0115122	0.0011835	80.0112
-7.10106	0.505136	0.00120107	72.4317	-7.10098	0.514175	0.0011999	57.2215	-7.10099	0.255524	0.00119888	79.9474
-6.90108	1.17819	0.00121646	72.3589	-6.901	1.85145	0.00121528	57.187	-6.901	0.897177	0.00121427	79.8837
-6.70109	-0.938345	0.00123184	72.2862	-6.70102	0.611959	0.00123067	57.1526	-6.70102	0.566889	0.00122965	79.8201
-6.50111	-0.780443	0.00124723	72.2137	-6.50103	2.79932	0.00124605	57.1182	-6.50103	0.599215	0.00124504	79.7566
-6.30112	0.326275	0.00126261	72.1413	-6.30105	1.54994	0.00126143	57.0839	-6.30105	-0.13665	0.00126042	79.6933
-6.10114	0.0234647	0.001278	72.069	-6.10106	0.269284	0.00127682	57.0496	-6.10106	-0.200553	0.0012758	79.63
-5.90115	0.25913	0.00129338	71.9968	-5.90108	1.99109	0.0012922	57.0154	-5.90108	0.665258	0.00129119	79.5669
-5.70117	-0.027934	0.00130877	71.9248	-5.70109	1.73773	0.00130759	56.9812	-5.70109	1.60692	0.00130657	79.5038
-5.50118	1.16621	0.00132415	71.8529	-5.50111	0.438942	0.00132297	56.9471	-5.50111	0.382853	0.00132196	79.4409
-5.3012	1.56355	0.00133954	71.7811	-5.30112	1.04349	0.00133836	56.9131	-5.30112	-0.0115152	0.00133734	79.3781
-5.10121	2.20546	0.00135492	71.7094	-5.10114	0.64326	0.00135374	56.8791	-5.10114	0.368265	0.00135273	79.3154
-4.90123	0.954457	0.00137031	71.6379	-4.90115	0.845901	0.00136913	56.8452	-4.90115	0.904854	0.00136811	79.2528
-4.70125	2.20485	0.00138569	71.5665	-4.70117	0.198307	0.00138451	56.8113	-4.70117	0.528136	0.0013835	79.1903
-4.50126	1.13469	0.00140107	71.4952	-4.50118	1.04898	0.0013999	56.7775	-4.50119	1.61664	0.00139888	79.1279
-4.30128	1.02879	0.00141646	71.4241	-4.3012	0.20822	0.00141528	56.7438	-4.3012	-0.0636334	0.00141427	79.0657
-4.10129	1.75147	0.00143184	71.3531	-4.10122	1.34652	0.00143067	56.7101	-4.10122	2.27062	0.00142965	79.0035
-3.90131	1.31357	0.00144723	71.2822	-3.90123	3.17149	0.00144605	56.6764	-3.90123	-0.38714	0.00144504	78.9415
-3.70132	1.10667	0.00146261	71.2114	-3.70125	0.635139	0.00146143	56.6428	-3.70125	1.87459	0.00146042	78.8795
-3.50134	2.97063	0.001478	71.1408	-3.50126	1.08962	0.00147682	56.6093	-3.50126	1.12102	0.0014758	78.8177
-3.30135	0.912764	0.00149338	71.0703	-3.30128	0.254333	0.0014922	56.5759	-3.30128	1.43953	0.00149119	78.7559
-3.10137	1.26859	0.00150877	70.9999	-3.10129	-0.071932	0.00150759	56.5424	-3.10129	1.82448	0.00150657	78.6943
-2.90138	1.5355	0.00152415	70.9296	-2.90131	0.515649	0.00152297	56.5091	-2.90131	0.693303	0.00152196	78.6328
-2.7014	1.89974	0.00153954	70.8595	-2.70132	0.173966	0.00153836	56.4758	-2.70132	0.414119	0.00153734	78.5714
-2.50141	1.01328	0.00155492	70.7895	-2.50134	0.400879	0.00155374	56.4426	-2.50134	0.795708	0.00155273	78.5101
-2.30143	0.5173	0.00157031	70.7196	-2.30135	0.419622	0.00156913	56.4094	-2.30135	0.878844	0.00156811	78.4489
-2.10145	3.57087	0.00158569	70.6498	-2.10137	0.830982	0.00158451	56.3762	-2.10137	-0.143435	0.0015835	78.3878
-1.90146	1.64536	0.00160107	70.5802	-1.90138	1.32756	0.0015999	56.3432	-1.90139	-0.293398	0.00159888	78.3268
-1.70148	2.09205	0.00161646	70.5107	-1.7014	0.429717	0.00161528	56.3102	-1.7014	-0.836607	0.00161427	78.266
-1.50149	1.55425	0.00163184	70.4413	-1.50142	1.07737	0.00163067	56.2772	-1.50142	-0.193289	0.00162965	78.2052
-1.30151	2.60298	0.00164723	70.372	-1.30143	1.25942	0.00164605	56.2443	-1.30143	0.228956	0.00164504	78.1445
-1.10152	0.914838	0.00166261	70.3028	-1.10145	0.565876	0.00166143	56.2114	-1.10145	0.294758	0.00166042	78.084
-0.901537	0.96483	0.001678	70.2338	-0.901462	2.29883	0.00167682	56.1787	-0.901463	0.824763	0.0016758	78.0235
-0.701553	0.313526	0.00169338	70.1649	-0.701477	-0.958361	0.0016922	56.1459	-0.701478	0.143332	0.00169119	77.9632
-0.501568	-0.0338597	0.00170877	70.0961	-0.501492	1.05475	0.00170759	56.1132	-0.501493	0.221745	0.00170657	77.9029
-0.301584	4.81853	0.00172415	70.0275	-0.301508	1.32076	0.00172297	56.0806	-0.301509	0.543607	0.00172196	77.8428
-0.101599	-11.0482	0.00173954	69.9589	-0.101523	-0.609761	0.00173836	56.048	-0.101524	1.46314	0.00173734	77.7828
-0.00159893	45.4163	0.00175492	69.8905	-0.00152318	38.5317	0.00175374	56.0155	-0.0015242	14.2647	0.00175273	77.7228
-0.00158354	40.9936	0.00177031	69.8222	-0.0015078	4.77103	0.00176913	55.9831	-0.00150881	25.6552	0.00176811	77.663
-0.00156816	40.7308	0.00178569	69.754	-0.00149241	10.6674	0.00178451	55.9507	-0.00149343	-24.0777	0.0017835	77.6033
-0.00155277	29.8092	0.00180107	69.686	-0.00147703	41.4775	0.0017999	55.9183	-0.00147804	0.99699	0.00179888	77.5437
-0.00153739	17.4375	0.00181646	69.618	-0.00146164	13.717	0.00181528	55.886	-0.00146266	35.4125	0.00181427	77.4842
-0.001522	7.75574	0.00183184	69.5502	-0.00144626	-18.4309	0.00183067	55.8538	-0.00144727	26.2161	0.00182965	77.4248
-0.00150662	-3.07547	0.00184723	69.4825	-0.00143087	-5.4503	0.00184605	55.8216	-0.00143189	-6.82954	0.00184504	77.3654
-0.00149123	-9.5201	0.00186261	69.415	-0.00141549	-37.3075	0.00186143	55.7894	-0.0014165	-11.0558	0.00186042	77.3062
-0.00147585	20.8123	0.001878	69.3475	-0.0014001	-7.3922	0.00187682	55.7574	-0.00140112	-57.5299	0.0018758	77.2471
-0.00146046	10.2128	0.00189338	69.2802	-0.00138472	15.9264	0.0018922	55.7253	-0.00138573	-32.7271	0.00189119	77.1881
-0.00144508	-21.1654	0.00190877	69.2129	-0.00136933	23.4564	0.00190759	55.6934	-0.00137035	-12.1005	0.00190657	77.1292
-0.00142969	-2.32399	0.00192415	69.1458	-0.00135395	-0.11087	0.00192297	55.6614	-0.00135496	5.45715	0.00192196	77.0705
-0.00141431	9.54208	0.00194723	69.0454	-0.00133857	-17.5406	0.00193836	55.6296	-0.00133958	45.3986	0.00193734	77.0118
-0.00139893	23.2305	0.001978	68.9119	-0.00132318	26.2967	0.00195374	55.5978	-0.0013242	26.6049	0.00195273	76.9532
-0.00138354	-10.9625	0.00200877	68.7789	-0.0013078	4.10118	0.00196913	55.566	-0.00130881	-1.22503	0.00196811	76.8947
-0.00136816	-25.4179	0.00203954	68.6464	-0.00129241	-26.67	0.00198451	55.5343	-0.00129343	-7.71464	0.0019835	76.8363
-0.00135277	-5.428	0.00207031	68.5143	-0.00127703	-7.87345	0.0019999	55.5027	-0.00127804	-23.1432	0.00199888	76.778
-0.00133739	-15.5708	0.00210107	68.3827	-0.00126164	13.7119	0.00202297	55.4553	-0.00126266	-6.03828	0.00202196	76.6908
-0.001322	-10.642	0.00213184	68.2515	-0.00124626	5.98212	0.00205374	55.3923	-0.00124727	8.3489	0.00205273	76.5748
-0.00130662	6.61037	0.00216261	68.1208	-0.00123087	-7.45376	0.00208451	55.3295	-0.00123189	17.4106	0.0020835	76.4592
-0.00129123	3.84819	0.00219338	67.9906	-0.00121549	-2.31116	0.00211528	55.267	-0.0012165	22.3009	0.00211427	76.3441
-0.00127585	6.10749	0.00222415	67.8608	-0.0012001	27.1397	0.00214605	55.2046	-0.00120112	-18.9838	0.00214504	76.2293
-0.00126046	5.18972	0.00225492	67.7315	-0.00118472	20.7243	0.00217682	55.1425	-0.00118573	6.2383	0.0021758	76.115
-0.00124508	-4.75768	0.00228569	67.6026	-0.00116933	15.2661	0.00220759	55.0806	-0.00117035	-8.9854	0.00220657	76.001
-0.00122969	16.5711	0.00231646	67.4742	-0.00115395	1.78048	0.00223836	55.0188	-0.00115496	-6.73084	0.00223734	75.8874
-0.00121431	6.70373	0.00234723	67.3462	-0.00113857	-27.7027	0.00226913	54.9573	-0.00113958	-2.50059	0.00226811	75.7742
-0.00119893	-11.4384	0.002378	67.2187	-0.00112318	-10.3477	0.0022999	54.896	-0.0011242	-8.84986	0.00229888	75.6614
-0.00118354	-9.62876	0.00240877	67.0916	-0.0011078	-8.5086	0.00233067	54.8349	-0.00110881	-17.3398	0.00232965	75.549
-0.00116816	11.542	0.00243954	66.965	-0.00109241	7.3689	0.00236143	54.774	-0.00109343	13.1024	0.00236042	75.437
-0.00115277	2.0209	0.00247031	66.8388	-0.00107703	5.00028	0.0023922	54.7133	-0.00107804	34.6572	0.00239119	75.3254
-0.00113739	16.6446	0.00250107	66.7131	-0.00106164	34.1902	0.00242297	54.6528	-0.00106266	31.0394	0.00242196	75.2141
-0.001122	4.84727	0.00253184	66.5878	-0.00104626	30.8288	0.00245374	54.5925	-0.00104727	12.1997	0.00245273	75.1033
-0.00110662	17.4381	0.00256261	66.4629	-0.00103087	17.282	0.00248451	54.5324	-0.00103189	9.74943	0.0024835	74.9928
-0.00109123	1.16801	0.00259338	66.3385	-0.00101549	-22.5793	0.00251528	54.4725	-0.0010165	-7.59848	0.00251427	74.8827
-0.00107585	-18.0948	0.00262415	66.2145	-0.0010001	-20.9221	0.00254605	54.4129	-0.00100112	-8.92525	0.00254504	74.773
-0.00106046	-14.0503	0.00265492	66.091	-0.000984719	12.4048	0.00257682	54.3534	-0.000985733	33.7998	0.0025758	74.6636
-0.00104508	-2.5522	0.00268569	65.9678	-0.000969335	36.2297	0.00260759	54.2941	-0.000970349	9.59842	0.00260657	74.5547
-0.00102969	16.7048	0.00271646	65.8452	-0.00095395	39.6796	0.00263836	54.235	-0.000954964	-0.636244	0.00263734	74.4461
-0.00101431	38.4085	0.00274723	65.7229	-0.000938565	17.4494	0.00266913	54.1761	-0.000939579	-42.7613	0.00266811	74.3379
-0.000998925	29.3738	0.002778	65.601	-0.000923181	21.9376	0.0026999	54.1174	-0.000924195	-9.76067	0.00269888	74.23
-0.000983541	17.3115	0.00280877	65.4796	-0.000907796	8.15397	0.00273067	54.0589	-0.00090881	15.5843	0.00272965	74.1226
-0.000968156	12.1442	0.00283954	65.3586	-0.000892412	-8.33738	0.00276143	54.0006	-0.000893425	10.7753	0.00276042	74.0155
-0.000952771	13.0827	0.00287031	65.2381	-0.000877027	8.22528	0.0027922	53.9425	-0.000878041	12.4474	0.00279119	73.9087
-0.000937387	1.02739	0.00290107	65.1179	-0.000861642	6.71135	0.00282297	53.8846	-0.000862656	5.2381	0.00282196	73.8024
-0.000922002	6.9744	0.00293184	64.9982	-0.000846258	11.7204	0.00285374	53.8268	-0.000847272	1.58731	0.00285273	73.6964
-0.000906618	3.1251	0.00296261	64.8789	-0.000830873	39.5612	0.00288451	53.7693	-0.000831887	-15.3998	0.0028835	73.5908
-0.000891233	-17.8279	0.00299338	64.76	-0.000815488	8.98037	0.00291528	53.712	-0.000816502	1.20014	0.00291427	73.4855
-0.000875848	5.46134	0.00302415	64.6415	-0.000800104	-20.427	0.00294605	53.6548	-0.000801118	-9.6962	0.00294504	73.3806
-0.000860464	5.63576	0.00305492	64.5234	-0.000784719	-6.90396	0.00297682	53.5978	-0.000785733	-12.0659	0.0029758	73.276
-0.000845079	-4.34672	0.00308569	64.4057	-0.000769335	-8.75947	0.00300759	53.5411	-0.000770349	-6.1541	0.00300657	73.1718
-0.000829695	-20.4491	0.00311646	64.2885	-0.00075395	-11.9454	0.00303836	53.4845	-0.000754964	11.0518	0.00303734	73.068
-0.00081431	-15.3254	0.00314723	64.1716	-0.000738565	-20.1994	0.00306913	53.4281	-0.000739579	11.3589	0.00306811	72.9645
-0.000798925	-3.66101	0.003178	64.0552	-0.000723181	5.90293	0.0030999	53.3719	-0.000724195	-7.32306	0.00309888	72.8614
-0.000783541	-16.8405	0.00320877	63.9391	-0.000707796	8.24774	0.00313067	53.3158	-0.00070881	-7.89802	0.00312965	72.7587
-0.000768156	0.26189	0.00323954	63.8235	-0.000692412	-25.3095	0.00316143	53.26	-0.000693425	5.62171	0.00316042	72.6563
-0.000752771	8.44972	0.00327031	63.7082	-0.000677027	1.31464	0.0031922	53.2043	-0.000678041	32.5092	0.00319119	72.5542
-0.000737387	10.1215	0.00330107	63.5934	-0.000661642	18.777	0.00322297	53.1489	-0.000662656	22.4929	0.00322196	72.4525
-0.000722002	1.90336	0.00333184	63.4789	-0.000646258	36.2204	0.00325374	53.0936	-0.000647272	-35.3234	0.00325273	72.3511
-0.000706618	-8.60519	0.00336261	63.3649	-0.000630873	24.4778	0.00328451	53.0385	-0.000631887	-29.4313	0.0032835	72.2501
-0.000691233	-15.2395	0.00339338	63.2512	-0.000615488	-7.57528	0.00331528	52.9836	-0.000616502	-22.7416	0.00331427	72.1494
-0.000675848	5.24309	0.00342415	63.138	-0.000600104	-10.7382	0.00334605	52.9288	-0.000601118	14.6636	0.00334504	72.0491
-0.000660464	24.745	0.00345492	63.0251	-0.000584719	-4.98303	0.00337682	52.8743	-0.000585733	15.3002	0.0033758	71.9491
-0.000645079	26.6553	0.00348569	62.9126	-0.000569335	10.3275	0.00340759	52.8199	-0.000570349	33.8771	0.00340657	71.8495
-0.000629695	-10.953	0.00351646	62.8005	-0.00055395	30.9595	0.00343836	52.7657	-0.000554964	18.1884	0.00343734	71.7502
-0.00061431	-35.7933	0.00354723	62.6888	-0.000538565	0.981397	0.00346913	52.7117	-0.000539579	6.08057	0.00346811	71.6512
-0.000598925	1.0958	0.003578	62.5775	-0.000523181	-2.66533	0.0034999	52.6578	-0.000524195	-2.73745	0.00349888	71.5526
-0.000583541	12.0451	0.00360877	62.4666	-0.000507796	-0.814389	0.00353067	52.6042	-0.00050881	3.30242	0.00352965	71.4543
-0.000568156	-9.15419	0.00363954	62.356	-0.000492412	7.47842	0.00356143	52.5507	-0.000493425	-10.1001	0.00356042	71.3564
-0.000552771	23.0669	0.00367031	62.2458	-0.000477027	0.686793	0.0035922	52.4974	-0.000478041	29.8944	0.00359119	71.2588
-0.000537387	10.2158	0.00370107	62.136	-0.000461642	8.36443	0.00362297	52.4442	-0.000462656	-24.0491	0.00362196	71.1615
-0.000522002	21.9979	0.00373184	62.0266	-0.000446258	-10.7422	0.00365374	52.3912	-0.000447272	-7.29668	0.00365273	71.0645
-0.000506618	36.5041	0.00376261	61.9175	-0.000430873	-6.42786	0.00368451	52.3385	-0.000431887	21.243	0.0036835	70.9679
-0.000491233	7.53194	0.00379338	61.8089	-0.000415488	-29.0443	0.00371528	52.2858	-0.000416502	37.6652	0.00371427	70.8716
-0.000475848	2.80646	0.00382415	61.7006	-0.000400104	-5.20366	0.00374605	52.2334	-0.000401118	16.3021	0.00374504	70.7757
-0.000460464	14.1546	0.00385492	61.5926	-0.000384719	18.4465	0.00377682	52.1811	-0.000385733	0.459124	0.0037758	70.68
-0.000445079	8.36583	0.00388569	61.4851	-0.000369335	12.2084	0.00380759	52.129	-0.000370349	-17.939	0.00380657	70.5847
-0.000429695	-12.3533	0.00391646	61.3779	-0.00035395	20.1719	0.00383836	52.0771	-0.000354964	-16.8491	0.00383734	70.4897
-0.00041431	-20.7258	0.00396261	61.2178	-0.000338565	27.7741	0.00386913	52.0253	-0.000339579	-24.8282	0.00386811	70.3951
-0.000398925	16.6597	0.00402415	61.0056	-0.000323181	20.4019	0.0038999	51.9738	-0.000324195	11.2011	0.00389888	70.3007
-0.000383541	14.5938	0.00408569	60.7949	-0.000307796	2.1255	0.00393067	51.9223	-0.00030881	38.1529	0.00392965	70.2067
-0.000368156	-16.5031	0.00414723	60.5856	-0.000292412	2.12361	0.00396143	51.8711	-0.000293425	31.8577	0.00396042	70.113
-0.000352771	9.46557	0.00420877	60.3777	-0.000277027	-3.94458	0.0039922	51.82	-0.000278041	32.0107	0.00399119	70.0196
-0.000337387	27.6252	0.00427031	60.1712	-0.000261642	31.2187	0.00403836	51.7437	-0.000262656	-6.61095	0.00403734	69.8802
-0.000322002	17.4313	0.00433184	59.9662	-0.000246258	41.2075	0.0040999	51.6425	-0.000247272	15.8338	0.00409888	69.6953
-0.000306618	7.76563	0.00439338	59.7625	-0.000230873	-18.0949	0.00416143	51.542	-0.000231887	24.4861	0.00416042	69.5117
-0.000291233	0.124204	0.00445492	59.5602	-0.000215488	-43.781	0.00422297	51.4422	-0.000216502	29.8958	0.00422196	69.3293
-0.000275848	7.25097	0.00451646	59.3593	-0.000200104	-17.7327	0.00428451	51.3429	-0.000201118	32.9202	0.0042835	69.1482
-0.000260464	2.92726	0.004578	59.1598	-0.000184719	12.6518	0.00434605	51.2444	-0.000185733	-13.6392	0.00434504	68.9683
-0.000245079	-9.22588	0.00463954	58.9616	-0.000169335	19.4183	0.00440759	51.1465	-0.000170349	-19.7557	0.00440657	68.7896
-0.000229695	-4.03522	0.00470107	58.7647	-0.00015395	17.9958	0.00446913	51.0492	-0.000154964	-12.801	0.00446811	68.6121
-0.00021431	22.5024	0.00476261	58.5692	-0.000138565	8.68166	0.00453067	50.9525	-0.000139579	1.88028	0.00452965	68.4358
-0.000198925	-0.850322	0.00482415	58.375	-0.000123181	3.33241	0.0045922	50.8565	-0.000124195	-24.0655	0.00459119	68.2608
-0.000183541	-35.4568	0.00488569	58.182	-0.000107796	10.9603	0.00465374	50.7611	-0.00010881	-38.4857	0.00465273	68.0868
-0.000168156	-22.588	0.00494723	57.9904	-9.24115e-05	-0.902641	0.00471528	50.6663	-9.34254e-05	-8.94383	0.00471427	67.9141
-0.000152771	13.6721	0.00500877	57.8001	-7.70269e-05	-9.88531	0.00477682	50.5721	-7.80408e-05	-34.9994	0.0047758	67.7425
-0.000137387	3.87442	0.00507031	57.6111	-6.16423e-05	-7.44458	0.00483836	50.4785	-6.26562e-05	-7.18072	0.00483734	67.5721
-0.000122002	6.32295	0.00513184	57.4233	-4.62577e-05	-10.2134	0.0048999	50.3856	-4.72716e-05	11.4027	0.00489888	67.4028
-0.000106618	3.80672	0.00519338	57.2368	-3.08731e-05	53.3772	0.00496143	50.2932	-3.1887e-05	-1.91627	0.00496042	67.2347
-9.1233e-05	7.83247	0.00525492	57.0515	-1.54885e-05	-3.66912	0.00502297	50.2014	-1.65023e-05	-0.516805	0.00502196	67.0677
-7.58484e-05	-21.8705	0.00531646	56.8675	-1.0385e-07	-3.65217	0.00508451	50.1102	-1.11774e-06	11.4102	0.0050835	66.9018
-6.04638e-05	1.22552	0.005378	56.6847	1.52808e-05	5.23989	0.00514605	50.0196	1.42669e-05	12.7664	0.00514504	66.737
-4.50792e-05	18.2797	0.00543954	56.5031	3.06654e-05	63.4591	0.00520759	49.9296	2.96515e-05	32.0644	0.00520657	66.5733
-2.96946e-05	29.9705	0.00550107	56.3227	4.605e-05	78.5079	0.00526913	49.8401	4.50361e-05	86.9011	0.00526811	66.4107
-1.43099e-05	36.152	0.00556261	56.1435	6.14346e-05	80.0555	0.00533067	49.7512	6.04207e-05	89.752	0.00532965	66.2493
1.07467e-06	19.0891	0.00562415	55.9655	7.68192e-05	97.282	0.0053922	49.6629	7.58053e-05	131.664	0.00539119	66.0888
1.64593e-05	8.61915	0.00568569	55.7887	9.22039e-05	116.482	0.00545374	49.5752	9.119e-05	133.145	0.00545273	65.9295
3.18439e-05	38.387	0.00574723	55.6131	0.000107588	56.9733	0.00551528	49.488	0.000106575	81.6994	0.00551427	65.7712
4.72285e-05	72.5333	0.00580877	55.4386	0.000122973	99.7656	0.00557682	49.4014	0.000121959	88.0635	0.0055758	65.614
6.26131e-05	99.452	0.00587031	55.2653	0.000138358	48.8522	0.00563836	49.3153	0.000137344	89.0367	0.00563734	65.4578
7.79977e-05	112.62	0.00593184	55.0931	0.000153742	52.2685	0.0056999	49.2297	0.000152728	112.514	0.00569888	65.3027
9.33824e-05	103.451	0.00599338	54.9221	0.000169127	50.4126	0.00576143	49.1447	0.000168113	109.046	0.00576042	65.1486
0.000108767	119.509	0.00605492	54.7522	0.000184512	39.6859	0.00582297	49.0603	0.000183498	113.429	0.00582196	64.9955
0.000124152	114.526	0.00611646	54.5834	0.000199896	58.1714	0.00588451	48.9764	0.000198882	111.801	0.0058835	64.8435
0.000139536	93.7859	0.006178	54.4157	0.000215281	61.4334	0.00594605	48.893	0.000214267	125.257	0.00594504	64.6924
0.000154921	68.2827	0.00623954	54.2491	0.000230665	78.324	0.00600759	48.8101	0.000229651	89.2306	0.00600657	64.5424
0.000170305	49.2248	0.00630107	54.0836	0.00024605	57.6035	0.00606913	48.7278	0.000245036	93.4598	0.00606811	64.3933
0.00018569	85.0664	0.00636261	53.9192	0.000261435	52.5851	0.00613067	48.6459	0.000260421	122.297	0.00612965	64.2452
0.000201075	94.8135	0.00642415	53.7559	0.000276819	18.2512	0.0061922	48.5646	0.000275805	128	0.00619119	64.0981
0.000216459	84.6394	0.00648569	53.5936	0.000292204	53.1212	0.00625374	48.4838	0.00029119	120.064	0.00625273	63.952
0.000231844	72.0635	0.00654723	53.4324	0.000307588	51.4723	0.00631528	48.4035	0.000306575	119.637	0.00631427	63.8069
0.000247229	71.0771	0.00660877	53.2723	0.000322973	64.2649	0.00637682	48.3238	0.000321959	112.016	0.0063758	63.6627
0.000262613	106.388	0.00667031	53.1131	0.000338358	85.0732	0.00643836	48.2445	0.000337344	83.7803	0.00643734	63.5194
0.000277998	118.56	0.00673184	52.9551	0.000353742	106.969	0.0064999	48.1657	0.000352728	72.1112	0.00649888	63.3771
0.000293382	133.436	0.00679338	52.798	0.000369127	86.6431	0.00656143	48.0874	0.000368113	83.5729	0.00656042	63.2358
0.000308767	85.0776	0.00685492	52.642	0.000384512	33.2168	0.00662297	48.0096	0.000383498	110.338	0.00662196	63.0954
0.000324152	63.2926	0.00691646	52.487	0.000399896	10.0777	0.00668451	47.9322	0.000398882	68.8961	0.0066835	62.9558
0.000339536	74.3556	0.006978	52.3329	0.000415281	31.3889	0.00674605	47.8554	0.000414267	87.1193	0.00674504	62.8173
0.000354921	89.9695	0.00703954	52.1799	0.000430665	54.6522	0.00680759	47.779	0.000429651	82.0826	0.00680657	62.6796
0.000370305	82.081	0.00710107	52.0279	0.00044605	44.5985	0.00686913	47.7031	0.000445036	76.8885	0.00686811	62.5428
0.00038569	76.2848	0.00716261	51.8768	0.000461435	39.429	0.00693067	47.6277	0.000460421	62.6932	0.00692965	62.4069
0.000401075	53.3866	0.00722415	51.7267	0.000476819	45.4921	0.0069922	47.5527	0.000475805	97.1652	0.00699119	62.2719
0.000416459	39.2562	0.00728569	51.5776	0.000492204	70.3842	0.00705374	47.4782	0.00049119	94.3255	0.00705273	62.1378
0.000431844	57.286	0.00734723	51.4294	0.000507588	73.4621	0.00711528	47.4042	0.000506575	60.951	0.00711427	62.0046
0.000447229	54.4174	0.00740877	51.2822	0.000522973	57.473	0.00717682	47.3306	0.000521959	60.9615	0.0071758	61.8722
0.000462613	43.7616	0.00747031	51.136	0.000538358	68.8588	0.00723836	47.2575	0.000537344	87.3545	0.00723734	61.7407
0.000477998	85.1792	0.00753184	50.9906	0.000553742	64.2586	0.0072999	47.1848	0.000552728	120.22	0.00729888	61.6101
0.000493382	87.1272	0.00759338	50.8462	0.000569127	55.5994	0.00736143	47.1126	0.000568113	89.2312	0.00736042	61.4803
0.000508767	76.4512	0.00765492	50.7027	0.000584512	76.0853	0.00742297	47.0408	0.000583498	40.4785	0.00742196	61.3513
0.000524152	74.9818	0.00771646	50.5601	0.000599896	77.3725	0.00748451	46.9695	0.000598882	36.0555	0.0074835	61.2232
0.000539536	38.2272	0.007778	50.4185	0.000615281	50.6312	0.00754605	46.8986	0.000614267	54.6184	0.00754504	61.0959
0.000554921	47.3163	0.00783954	50.2777	0.000630665	44.0077	0.00760759	46.8281	0.000629651	97.0199	0.00760657	60.9695
0.000570305	62.6355	0.00790107	50.1378	0.00064605	31.1974	0.00766913	46.7581	0.000645036	104.338	0.00766811	60.8438
0.00058569	74.6251	0.00799338	49.9296	0.000661435	25.2439	0.00773067	46.6884	0.000660421	58.2893	0.00772965	60.719
0.000601075	60.002	0.00811646	49.6552	0.000676819	52.0364	0.0077922	46.6192	0.000675805	87.3526	0.00779119	60.595
0.000616459	68.684	0.00823954	49.3841	0.000692204	66.8335	0.00785374	46.5505	0.00069119	79.3444	0.00785273	60.4718
0.000631844	75.7243	0.00836261	49.1165	0.000707588	75.1618	0.00791528	46.4821	0.000706575	91.2588	0.00791427	60.3493
0.000647229	77.4243	0.00848569	48.8521	0.000722973	59.9276	0.00797682	46.4142	0.000721959	53.503	0.0079758	60.2277
0.000662613	65.1349	0.00860877	48.5911	0.000738358	56.9865	0.00806913	46.313	0.000737344	55.6182	0.00806811	60.0467
0.000677998	62.3878	0.00873184	48.3333	0.000753742	65.4587	0.0081922	46.1796	0.000752728	50.1931	0.00819119	59.8081
0.000693382	69.5337	0.00885492	48.0787	0.000769127	87.0044	0.00831528	46.0478	0.000768113	69.0951	0.00831427	59.5726
0.000708767	88.9435	0.008978	47.8273	0.000784512	51.8967	0.00843836	45.9175	0.000783498	103.614	0.00843734	59.3401
0.000724152	96.6578	0.00910107	47.5789	0.000799896	56.5721	0.00856143	45.7888	0.000798882	114.912	0.00856042	59.1105
0.000739536	90.1626	0.00922415	47.3336	0.000815281	26.139	0.00868451	45.6617	0.000814267	103.281	0.0086835	58.8839
0.000754921	101.506	0.00934723	47.0913	0.000830665	77.2241	0.00880759	45.536	0.000829651	77.517	0.00880657	58.6601
0.000770305	93.0841	0.00947031	46.8519	0.00084605	56.642	0.00893067	45.4119	0.000845036	87.0048	0.00892965	58.4392
0.00078569	89.4142	0.00959338	46.6155	0.000861435	57.2792	0.00905374	45.2892	0.000860421	77.0238	0.00905273	58.221
0.000801075	113.943	0.00971646	46.3819	0.000876819	59.3748	0.00917682	45.1679	0.000875805	71.1801	0.0091758	58.0057
0.000816459	89.3491	0.00983954	46.1511	0.000892204	55.5989	0.0092999	45.0481	0.00089119	77.0807	0.00929888	57.793
0.000831844	74.4514	0.00996262	45.9231	0.000907588	59.0528	0.00942297	44.9297	0.000906575	88.6349	0.00942196	57.583
0.000847229	89.7926	0.0100857	45.6979	0.000922973	56.2629	0.00954605	44.8126	0.000921959	80.1454	0.00954504	57.3756
0.000862613	94.5131	0.0102088	45.4753	0.000938358	45.4792	0.00966913	44.697	0.000937344	59.2287	0.00966811	57.1709
0.000877998	72.6481	0.0103318	45.2553	0.000953742	32.7181	0.0097922	44.5826	0.000952728	87.5934	0.00979119	56.9686
0.000893382	56.6239	0.0104549	45.038	0.000969127	31.6042	0.00991528	44.4696	0.000968113	79.4115	0.00991427	56.7689
0.000908767	77.4662	0.010578	44.8233	0.000984512	51.2123	0.0100384	44.3579	0.000983498	91.3073	0.0100373	56.5717
0.000924152	74.0409	0.0107011	44.6111	0.000999896	46.8617	0.0101614	44.2475	0.000998882	92.2938	0.0101604	56.377
0.000939536	78.191	0.0108242	44.4014	0.00101528	72.5111	0.0102845	44.1383	0.00101427	54.2682	0.0102835	56.1846
0.000954921	63.8822	0.0109472	44.1941	0.00103067	48.7079	0.0104076	44.0304	0.00102965	53.6174	0.0104066	55.9946
0.000970305	40.2136	0.0110703	43.9893	0.00104605	51.2172	0.0105307	43.9237	0.00104504	53.7202	0.0105296	55.807
0.00098569	49.7024	0.0111934	43.7868	0.00106143	66.7119	0.0106537	43.8182	0.00106042	74.3631	0.0106527	55.6216
0.00100107	67.0153	0.0113165	43.5867	0.00107682	73.8731	0.0107768	43.7139	0.0010758	84.9767	0.0107758	55.4385
0.00101646	82.6897	0.0114395	43.3889	0.0010922	55.3613	0.0108999	43.6108	0.00109119	106.26	0.0108989	55.2577
0.00103184	108.071	0.0115626	43.1933	0.00110759	59.9063	0.011023	43.5088	0.00110657	120.587	0.011022	55.079
0.00104723	102.998	0.0116857	43	0.00112297	64.9787	0.0111461	43.408	0.00112196	83.5598	0.011145	54.9026
0.00106261	72.5566	0.0118088	42.8089	0.00113836	41.5502	0.0112691	43.3083	0.00113734	67.9526	0.0112681	54.7282
0.001078	60.2927	0.0119318	42.62	0.00115374	51.8227	0.0113922	43.2097	0.00115273	74.6752	0.0113912	54.556
0.00109338	36.8775	0.0120549	42.4333	0.00116913	90.2546	0.0115153	43.1122	0.00116811	52.4812	0.0115143	54.3859
0.00110877	57.7702	0.012178	42.2486	0.00118451	40.1704	0.0116384	43.0158	0.0011835	25.2986	0.0116373	54.2178
0.00112415	81.8627	0.0123011	42.066	0.0011999	47.3376	0.0117614	42.9204	0.00119888	25.6515	0.0117604	54.0517
0.00113954	59.833	0.0124242	41.8854	0.00121528	66.7448	0.0118845	42.8261	0.00121427	73.5228	0.0118835	53.8876
0.00115492	52.7426	0.0125472	41.7069	0.00123067	32.4517	0.0120076	42.7328	0.00122965	56.4973	0.0120066	53.7255
0.00117031	46.0639	0.0126703	41.5304	0.00124605	47.8944	0.0121307	42.6405	0.00124504	58.7368	0.0121296	53.5653
0.00118569	12.794	0.0127934	41.3558	0.00126143	40.4342	0.0122537	42.5492	0.00126042	76.3047	0.0122527	53.407
0.00120107	53.5887	0.0129165	41.1831	0.00127682	52.8154	0.0123768	42.4589	0.0012758	83.6082	0.0123758	53.2506
0.00121646	65.2208	0.0130395	41.0123	0.0012922	45.757	0.0124999	42.3696	0.00129119	130.981	0.0124989	53.096
0.00123184	72.0578	0.0131626	40.8434	0.00130759	45.4062	0.012623	42.2812	0.00130657	80.8554	0.012622	52.9432
0.00124723	92.9019	0.0132857	40.6764	0.00132297	47.0048	0.0127461	42.1938	0.00132196	86.6332	0.012745	52.7923
0.00126261	91.2524	0.0134088	40.5111	0.00133836	70.4984	0.0128691	42.1072	0.00133734	93.9462	0.0128681	52.6431
0.001278	78.5343	0.0135318	40.3476	0.00135374	76.8457	0.0129922	42.0217	0.00135273	72.4098	0.0129912	52.4956
0.00129338	81.0725	0.0136549	40.1859	0.00136913	51.1589	0.0131153	41.937	0.00136811	73.9235	0.0131143	52.3499
0.00130877	82.16	0.013778	40.0259	0.00138451	66.8724	0.0132384	41.8532	0.0013835	75.852	0.0132373	52.2058
0.00132415	58.161	0.0139011	39.8676	0.0013999	78.0308	0.0133614	41.7702	0.00139888	85.8344	0.0133604	52.0634
0.00133954	90.9292	0.0140242	39.711	0.00141528	56.2605	0.0134845	41.6882	0.00141427	105.778	0.0134835	51.9227
0.00135492	99.3813	0.0141472	39.5561	0.00143067	31.4328	0.0136076	41.607	0.00142965	77.3386	0.0136066	51.7835
0.00137031	88.2437	0.0142703	39.4028	0.00144605	21.8186	0.0137307	41.5266	0.00144504	45.722	0.0137296	51.646
0.00138569	73.7582	0.0143934	39.2511	0.00146143	44.923	0.0138537	41.447	0.00146042	17.0752	0.0138527	51.51
0.00140107	54.5545	0.0145165	39.101	0.00147682	56.1887	0.0139768	41.3683	0.0014758	69.3704	0.0139758	51.3756
0.00141646	63.9786	0.0146395	38.9524	0.0014922	49.4977	0.0140999	41.2904	0.00149119	88.1686	0.0140989	51.2427
0.00143184	78.4244	0.0147626	38.8054	0.00150759	65.5822	0.014223	41.2132	0.00150657	74.3065	0.014222	51.1113
0.00144723	75.1888	0.0148857	38.6598	0.00152297	47.1215	0.0143461	41.1368	0.00152196	117.845	0.014345	50.9813
0.00146261	72.9887	0.0150088	38.5158	0.00153836	60.6097	0.0144691	41.0612	0.00153734	99.6482	0.0144681	50.8529
0.001478	76.8864	0.0151318	38.3733	0.00155374	72.9717	0.0145922	40.9864	0.00155273	83.4017	0.0145912	50.7259
0.00149338	79.3668	0.0152549	38.2322	0.00156913	60.906	0.0147153	40.9123	0.00156811	89.5191	0.0147143	50.6003
0.00150877	71.8536	0.015378	38.0925	0.00158451	74.7273	0.0148384	40.8389	0.0015835	96.2076	0.0148373	50.476
0.00152415	77.8216	0.0155011	37.9542	0.0015999	100.323	0.0149614	40.7663	0.00159888	57.681	0.0149604	50.3532
0.00153954	82.5261	0.0156242	37.8173	0.00161528	80.9957	0.0150845	40.6944	0.00161427	70.3071	0.0150835	50.2317
0.00155492	69.2211	0.0157472	37.6818	0.00163067	88.0247	0.0152076	40.6232	0.00162965	75.6764	0.0152066	50.1116
[truncated: 1,229 more rows]

## Sheet: Fig4b
wavenumber: 1400 cm-1, X: time (ms), Y: ΔA (μOD)
[truncated: 1,536 more rows]

[truncated: 10 more sheets: Fig4c, Fig4d, Fig4e-h, Fig5, Fig7b, Fig7c, Fig8b, Fig8d, Fig8e, Fig8g]
